# Supplementary material for: Implications of pseudogenes for the prognosis of hepatocellular carcinoma
Source: Clin Transl Med. 2023 Feb 7;13(2):e1195. doi: 10.1002/ctm2.1195 (PMC9905005; doi:10.1002/ctm2.1195)
Supplement: Supplementary file 3 — Supporting information [file CTM2-13-e1195-s003.xlsx]

## Sheet: Table S1
Table S1. Demographic and clinicopathological traits of the HCC datasets enrolled in our study
		TCGA-LIHC	GSE14520	GSE144269	GSE116174
Total Number		340	242	67	64
Age (%)	>65	124 ( 36.5)	26 ( 10.7)	NA	9 (14.1)
	≤65	216 ( 63.5)	216 ( 89.3)	NA	55 (85.9)
Gender (%)	Female	108 ( 31.8)	31 ( 12.8)	NA	6 ( 9.4)
	Male	232 ( 68.2)	211 ( 87.2)	NA	58 (90.6)
BMI (%)	>25	152 ( 48.3)	NA	26 ( 44.1)	NA
	≤25	163 ( 51.7)	NA	33 ( 55.9)	NA
Alcohol (%)	No	NA	NA	56 ( 86.2)	51 (79.7)
	Yes	NA	NA	9 ( 13.8)	13 (20.3)
Smoke (%)	No	NA	NA	45 ( 69.2)	32 (50.8)
	Yes	NA	NA	20 ( 30.8)	31 (49.2)
Stage (%)	I	161 ( 50.5)	96 ( 42.7)	1 ( 1.8)	8 (12.5)
	II	77 ( 24.1)	78 ( 34.7)	19 ( 34.5)	45 (70.3)
	III	78 ( 24.5)	51 ( 22.7)	32 ( 58.2)	11 (17.2)
	IV	3 ( 0.9)	NA	3 ( 5.5)	NA
T (%)	T1	168 ( 49.9)	NA	NA	NA
	T2	84 ( 24.9)	NA	NA	NA
	T3	72 ( 21.4)	NA	NA	NA
	T4	13 ( 3.9)	NA	NA	NA
N (%)	N0	237 ( 98.8)	NA	NA	NA
	N1	3 ( 1.2)	NA	NA	NA
M (%)	M0	243 ( 98.8)	NA	NA	NA
	M1	3 ( 1.2)	NA	NA	NA
Grade (%)	G1	53 ( 15.8)	NA	NA	NA
	G2	161 ( 48.1)	NA	NA	NA
	G3	109 ( 32.5)	NA	NA	NA
	G4	12 ( 3.6)	NA	NA	NA
BCLC (%)	A	NA	152 ( 74.1)	NA	NA
	B	NA	24 ( 11.7)	NA	NA
	C	NA	29 ( 14.1)	NA	NA
HBV (%)	No	NA	160 ( 73.4)	22 ( 32.8)	17 (26.6)
	Yes	NA	58 ( 26.6)	45 ( 67.2)	47 (73.4)
HCV (%)	No	NA	NA	26 ( 38.8)	NA
	Yes	NA	NA	41 ( 61.2)	NA
HDV (%)	No	NA	NA	42 ( 62.7)	NA
	Yes	NA	NA	25 ( 37.3)	NA
ALT (%)	High	NA	100 ( 41.3)	40 ( 65.6)	NA
	Low	NA	142 ( 58.7)	21 ( 34.4)	NA
AFP (%)	High	NA	110 ( 46.2)	24 ( 43.6)	NA
	Low	NA	128 ( 53.8)	31 ( 56.4)	NA
Albumin (%)	Abnormal	NA	NA	7 ( 11.5)	NA
	Normal	NA	NA	54 ( 88.5)	NA
Total_bilirubin (%)	Abnormal	NA	NA	5 ( 8.2)	NA
	Normal	NA	NA	56 ( 91.8)	NA
Tumor_size (%)	Large	NA	88 ( 36.5)	26 ( 48.1)	NA
	Small	NA	153 ( 63.5)	28 ( 51.9)	NA
Multinodular (%)	No	NA	190 ( 78.5)	51 ( 79.7)	NA
	Yes	NA	52 ( 21.5)	13 ( 20.3)	NA
Cirrhosis (%)	No	NA	19 ( 7.9)	30 ( 51.7)	NA
	Yes	NA	223 ( 92.1)	28 ( 48.3)	NA
MVI (%)	No	NA	NA	NA	35 (54.7)
	Yes	NA	NA	NA	29 (45.3)
Radiotherapy (%)	No	280 ( 97.6)	NA	NA	NA
	Yes	7 ( 2.4)	NA	NA	NA
