# Supplementary material for: Implications of pseudogenes for the prognosis of hepatocellular carcinoma
Source: Clin Transl Med. 2023 Feb 7;13(2):e1195. doi: 10.1002/ctm2.1195 (PMC9905005; doi:10.1002/ctm2.1195)
Supplement: Supplementary file 4 — Supporting information [file CTM2-13-e1195-s002.xlsx]

## Sheet: Table S2
Table S2. Univariate Cox regression and TIS score for 3466 pseudogenes
ENSEMBL	Genetype	Symbol	TSI	HR	HR.95L	HR.95R	P
ENSG00000128692	processed_pseudogene	EIF2S2P4	0.15493	1.34143	1.13279	1.5885	0.000660409
ENSG00000213300	processed_pseudogene	HNRNPA3P6	0.0771678	1.5362	1.27706	1.84794	5.2556e-06
ENSG00000214182	transcribed_processed_pseudogene	PTMAP5	0.13177	1.46585	1.23532	1.73941	1.18355e-05
ENSG00000236565	processed_pseudogene	HNRNPA3P5	0.181909	1.30426	1.09914	1.54765	0.00234411
ENSG00000042304	transcribed_unprocessed_pseudogene	C2orf83	0.412648	1.1632	1.00759	1.34284	0.0391008
ENSG00000067601	transcribed_unprocessed_pseudogene	PMS2P4	0.494173	1.27884	1.05602	1.54867	0.0118025
ENSG00000073905	processed_pseudogene	VDAC1P1	0.296651	1.17534	0.991544	1.3932	0.0625916
ENSG00000078319	transcribed_unprocessed_pseudogene	PMS2P1	0.350802	1.23379	1.00571	1.51358	0.0439484
ENSG00000080947	transcribed_unprocessed_pseudogene	CROCCP3	0.292432	1.22747	1.03051	1.46207	0.0216338
ENSG00000088340	transcribed_unitary_pseudogene	FER1L4	0.547444	1.16457	0.980082	1.38378	0.0833922
ENSG00000099251	transcribed_unprocessed_pseudogene	HSD17B7P2	0.44633	1.16372	0.966597	1.40104	0.109335
ENSG00000099725	transcribed_unitary_pseudogene	PRKY	0.613999	1.02147	0.84762	1.23099	0.823375
ENSG00000100058	transcribed_unprocessed_pseudogene	CRYBB2P1	0.519621	1.40669	1.16783	1.6944	0.000325584
ENSG00000100068	transcribed_unprocessed_pseudogene	LRP5L	0.418337	0.982649	0.814448	1.18559	0.855007
ENSG00000101278	processed_pseudogene	RPS10P5	0.503254	1.25849	1.06662	1.48486	0.00644564
ENSG00000103832	unprocessed_pseudogene	GOLGA8UP	0.499421	1.20794	1.04727	1.39325	0.0094812
ENSG00000104970	transcribed_unprocessed_pseudogene	KIR3DX1	0.415021	0.904847	0.745479	1.09828	0.311757
ENSG00000105694	processed_pseudogene	ELOCP28	0.498931	1.03883	0.883959	1.22084	0.643699
ENSG00000106133	transcribed_unprocessed_pseudogene	NSUN5P2	0.440093	1.26639	1.06117	1.51131	0.00884202
ENSG00000106610	transcribed_unprocessed_pseudogene	STAG3L4	0.475547	1.20231	0.984109	1.4689	0.0713574
ENSG00000108448	transcribed_unprocessed_pseudogene	TRIM16L	0.428301	1.32633	1.113	1.58055	0.00159608
ENSG00000108785	unprocessed_pseudogene	HSD17B1P1	0.365754	1.1525	0.970132	1.36915	0.106325
ENSG00000108958	processed_pseudogene	ENSG00000108958	0.356586	1.17877	0.98325	1.41318	0.0754989
ENSG00000111788	unprocessed_pseudogene	ENSG00000111788	0.485512	1.16258	0.95577	1.41414	0.131731
ENSG00000118976	processed_pseudogene	OTUD4P1	0.49541	1.07186	0.90598	1.26812	0.418535
ENSG00000119440	unprocessed_pseudogene	LCN1P1	0.563644	1.01999	0.882426	1.17899	0.788891
ENSG00000120555	transcribed_unprocessed_pseudogene	SEPTIN7P9	0.32139	1.09091	0.916334	1.29875	0.328099
ENSG00000121089	processed_pseudogene	NACA3P	0.421291	1.38937	1.14402	1.68734	0.000909173
ENSG00000121388	transcribed_unprocessed_pseudogene	ENSG00000121388	0.549714	1.24517	1.08581	1.42792	0.00169967
ENSG00000123009	processed_pseudogene	NME2P1	0.285885	1.26028	1.08503	1.46383	0.00246002
ENSG00000123201	transcribed_unitary_pseudogene	GUCY1B2	0.622129	1.12031	0.952614	1.31753	0.169691
ENSG00000123870	transcribed_unprocessed_pseudogene	ZNF137P	0.259466	1.11854	0.944419	1.32476	0.194432
ENSG00000123965	unprocessed_pseudogene	PMS2P5	0.378195	1.0317	0.867968	1.22632	0.723377
ENSG00000124549	transcribed_unprocessed_pseudogene	BTN2A3P	0.28751	1.08322	0.904432	1.29736	0.385081
ENSG00000125122	transcribed_unitary_pseudogene	LRRC29	0.341195	1.03534	0.874372	1.22594	0.687066
ENSG00000126952	transcribed_unprocessed_pseudogene	NXF5	0.319629	0.986032	0.838602	1.15938	0.864826
ENSG00000127589	transcribed_processed_pseudogene	TUBBP1	0.345751	1.28362	1.08323	1.52108	0.00393741
ENSG00000127957	transcribed_unprocessed_pseudogene	PMS2P3	0.465047	1.13549	0.918225	1.40417	0.240937
ENSG00000128262	transcribed_unprocessed_pseudogene	POM121L9P	0.312444	0.878688	0.724839	1.06519	0.187881
ENSG00000128438	transcribed_unprocessed_pseudogene	TBC1D27P	0.61839	0.913186	0.742588	1.12298	0.389391
ENSG00000130612	transcribed_unprocessed_pseudogene	CYP2G1P	0.508208	0.974442	0.84551	1.12304	0.72069
ENSG00000131401	transcribed_unprocessed_pseudogene	NAPSB	0.435307	0.95218	0.79155	1.14541	0.603194
ENSG00000131797	transcribed_unprocessed_pseudogene	CLUHP3	0.318133	0.931582	0.771504	1.12487	0.461287
ENSG00000131885	transcribed_unprocessed_pseudogene	KRT17P1	0.58699	1.14746	1.04778	1.25662	0.00301051
ENSG00000132967	transcribed_processed_pseudogene	HMGB1P5	0.297105	1.11158	0.922995	1.33869	0.264768
ENSG00000133519	transcribed_unprocessed_pseudogene	ZDHHC8P1	0.555398	1.0979	0.936948	1.28649	0.248197
ENSG00000133624	transcribed_unprocessed_pseudogene	ZNF767P	0.238996	1.17058	0.955893	1.43348	0.127612
ENSG00000134297	transcribed_processed_pseudogene	PLEKHA8P1	0.382876	1.71592	1.41191	2.08539	5.73564e-08
ENSG00000134612	transcribed_unprocessed_pseudogene	FOLH1B	0.395428	0.785177	0.635972	0.969387	0.0245061
ENSG00000135477	transcribed_unprocessed_pseudogene	KRT87P	0.565085	1.01524	0.861815	1.19598	0.856405
ENSG00000135502	transcribed_unitary_pseudogene	SLC26A10	0.40309	1.0339	0.85762	1.24641	0.726689
ENSG00000136149	processed_pseudogene	RPL13AP25	0.416577	1.16795	0.995624	1.37011	0.0566351
ENSG00000137970	processed_pseudogene	RPL7P9	0.383534	1.2133	1.03303	1.42501	0.0184735
ENSG00000139239	processed_pseudogene	RPL14P1	0.502223	1.25988	1.04738	1.5155	0.0142392
ENSG00000141028	unprocessed_pseudogene	CDRT15P1	0.26016	1.10296	0.923441	1.31738	0.279606
ENSG00000143429	transcribed_unprocessed_pseudogene	LSP1P4	0.366862	1.35615	1.15941	1.58628	0.000139182
ENSG00000146001	transcribed_unprocessed_pseudogene	PCDHB18P	0.339279	1.10886	0.945	1.30113	0.205312
ENSG00000146556	transcribed_unprocessed_pseudogene	WASH2P	0.428244	1.08042	0.900092	1.29686	0.406437
ENSG00000146677	processed_pseudogene	RPL32P18	0.475066	1.27263	1.07501	1.50658	0.0051105
ENSG00000149531	unprocessed_pseudogene	FRG1BP	0.373758	1.19294	0.992583	1.43374	0.0600259
ENSG00000150175	translated_unprocessed_pseudogene	FRMPD2B	0.273208	0.982475	0.80575	1.19796	0.861279
ENSG00000151631	unprocessed_pseudogene	AKR1C6P	0.251963	0.879052	0.739843	1.04445	0.142783
ENSG00000151963	unprocessed_pseudogene	ZNF37CP	0.475196	0.988424	0.825611	1.18334	0.899104
ENSG00000152117	transcribed_processed_pseudogene	SMPD4BP	0.350317	1.21184	0.998375	1.47094	0.0519544
ENSG00000154608	transcribed_unprocessed_pseudogene	CEP170P1	0.456948	1.18831	1.0396	1.35829	0.0114296
ENSG00000154874	transcribed_unprocessed_pseudogene	CCDC144B	0.446389	1.00803	0.853749	1.19019	0.924806
ENSG00000154898	transcribed_processed_pseudogene	CCDC144CP	0.294268	1.0364	0.898587	1.19535	0.623343
ENSG00000157021	unprocessed_pseudogene	CIBAR1P1	0.455465	1.05144	0.880913	1.25497	0.57851
ENSG00000158483	transcribed_unprocessed_pseudogene	FAM86C1P	0.335008	1.34649	1.17412	1.54415	2.07395e-05
ENSG00000158731	unprocessed_pseudogene	OR10J6P	0.429091	0.77949	0.650204	0.934484	0.00709658
ENSG00000159247	transcribed_unprocessed_pseudogene	TUBBP5	0.482455	1.03325	0.871288	1.22531	0.70691
ENSG00000159860	transcribed_unprocessed_pseudogene	TCAF2P1	0.533956	1.1244	0.968155	1.30586	0.124538
ENSG00000160172	transcribed_unprocessed_pseudogene	FAM86C2P	0.377725	1.02772	0.856194	1.23362	0.769129
ENSG00000160766	transcribed_unprocessed_pseudogene	GBAP1	0.233517	1.28439	1.09956	1.5003	0.00159288
ENSG00000161132	unprocessed_pseudogene	ENSG00000161132	0.379772	0.914464	0.762983	1.09602	0.333194
ENSG00000161643	polymorphic_pseudogene	SIGLEC16	0.333738	1.28084	1.06793	1.5362	0.00761957
ENSG00000161912	transcribed_unprocessed_pseudogene	ADCY10P1	0.303751	1.15216	0.969414	1.36935	0.107962
ENSG00000162840	processed_pseudogene	MT2P1	0.546861	1.02923	0.841435	1.25894	0.77924
ENSG00000162997	transcribed_unitary_pseudogene	PRORSD1P	0.476122	1.25383	1.05392	1.49164	0.0106912
ENSG00000163016	transcribed_unprocessed_pseudogene	ALMS1P1	0.492392	1.11599	0.95164	1.30872	0.176977
ENSG00000164616	transcribed_unitary_pseudogene	FBXL21P	0.340031	0.894517	0.744281	1.07508	0.234732
ENSG00000164669	transcribed_unprocessed_pseudogene	INTS4P1	0.577663	1.0762	0.920682	1.258	0.356418
ENSG00000165121	transcribed_unprocessed_pseudogene	ENSG00000165121	0.326256	1.09244	0.918063	1.29994	0.319025
ENSG00000165178	unprocessed_pseudogene	NCF1C	0.370587	1.06903	0.899477	1.27054	0.448697
ENSG00000165874	transcribed_unprocessed_pseudogene	SHLD2P1	0.429026	0.873456	0.723554	1.05441	0.159008
ENSG00000166104	transcribed_unprocessed_pseudogene	ENSG00000166104	0.260605	1.04129	0.876041	1.2377	0.646318
ENSG00000166530	processed_pseudogene	HSBP1P2	0.541104	0.854932	0.694672	1.05216	0.13891
ENSG00000167747	transcribed_unitary_pseudogene	C19orf48	0.46517	1.36857	1.14094	1.64162	0.000723465
ENSG00000167798	transcribed_unprocessed_pseudogene	C3P1	0.533555	0.780961	0.660137	0.9239	0.00393968
ENSG00000168126	unprocessed_pseudogene	OR2W6P	0.498752	1.14411	0.981004	1.33433	0.0862424
ENSG00000168405	transcribed_unitary_pseudogene	CMAHP	0.389986	1.00279	0.841216	1.19539	0.975236
ENSG00000168852	transcribed_unprocessed_pseudogene	TPTE2P5	0.238775	0.956929	0.808254	1.13295	0.609327
ENSG00000168992	unprocessed_pseudogene	OR7E102P	0.628336	0.996125	0.825083	1.20262	0.967776
ENSG00000169040	transcribed_unprocessed_pseudogene	PMCHL2	0.450965	1.06151	0.928603	1.21344	0.381776
ENSG00000169075	processed_pseudogene	BRD7P3	0.275501	1.04874	0.882833	1.24582	0.588078
ENSG00000169253	processed_pseudogene	ENSG00000169253	0.388203	1.09681	0.931788	1.29106	0.266678
ENSG00000169325	unprocessed_pseudogene	GUSBP12	0.343443	1.09038	0.94477	1.25842	0.236767
ENSG00000170089	transcribed_unprocessed_pseudogene	ENSG00000170089	0.45431	1.19258	0.988292	1.4391	0.066192
ENSG00000170629	transcribed_unprocessed_pseudogene	DPY19L2P2	0.551359	1.29533	1.11189	1.50904	0.00089619
ENSG00000170858	transcribed_processed_pseudogene	LILRP2	0.397911	1.0342	0.864345	1.23742	0.713372
ENSG00000171084	transcribed_unprocessed_pseudogene	FAM86JP	0.309008	1.42134	1.17758	1.71556	0.000249417
ENSG00000171658	transcribed_unprocessed_pseudogene	NMRAL2P	0.546094	1.29891	1.07988	1.56237	0.00551048
ENSG00000172250	transcribed_unitary_pseudogene	SERHL	0.613458	1.24728	1.08405	1.43509	0.00201669
ENSG00000172974	processed_pseudogene	VDAC2P5	0.353902	1.03799	0.868012	1.24125	0.682824
ENSG00000173209	transcribed_unitary_pseudogene	AHSA2P	0.433254	1.01537	0.824207	1.25088	0.886007
ENSG00000173727	transcribed_unprocessed_pseudogene	ENSG00000173727	0.299798	1.37001	1.17336	1.59963	6.83059e-05
ENSG00000174028	processed_pseudogene	FAM3C2P	0.34325	1.21139	1.01648	1.44368	0.0321476
ENSG00000174353	transcribed_unprocessed_pseudogene	STAG3L3	0.387748	1.1139	0.939393	1.32084	0.214678
ENSG00000174899	transcribed_unitary_pseudogene	SLC66A1L	0.468008	1.12847	1.00184	1.2711	0.0465655
ENSG00000174912	processed_pseudogene	METTL15P1	0.393918	1.09498	0.919166	1.30442	0.309589
ENSG00000174977	processed_pseudogene	ENSG00000174977	0.392114	1.37546	1.15148	1.64301	0.000439258
ENSG00000175730	processed_pseudogene	BAK1P1	0.407361	1.24323	1.04801	1.47482	0.0124911
ENSG00000175741	processed_pseudogene	RWDD4P2	0.493907	1.07605	0.906773	1.27693	0.401282
ENSG00000175841	processed_pseudogene	FAM172BP	0.439725	0.865022	0.670788	1.1155	0.26376
ENSG00000175886	processed_pseudogene	RPL7AP66	0.520643	1.17081	0.980866	1.39754	0.0808008
ENSG00000176054	processed_pseudogene	RPL23P2	0.528842	0.977783	0.813046	1.1759	0.811355
ENSG00000176289	unprocessed_pseudogene	IDSP1	0.541977	1.10246	0.945769	1.28511	0.212359
ENSG00000176700	transcribed_unprocessed_pseudogene	SCAND2P	0.294732	1.01516	0.857032	1.20247	0.861711
ENSG00000176761	unprocessed_pseudogene	ZNF285B	0.354336	1.02597	0.857191	1.22797	0.779816
ENSG00000176826	transcribed_unprocessed_pseudogene	FKBP9P1	0.375007	1.24791	1.11267	1.39959	0.000154214
ENSG00000176855	processed_pseudogene	KRT18P28	0.548112	1.17886	1.01076	1.37493	0.0360556
ENSG00000176933	processed_pseudogene	TOB2P1	0.363882	1.22988	1.0365	1.45935	0.0177576
ENSG00000176970	processed_pseudogene	RPL7L1P11	0.541674	1.21144	1.04875	1.39937	0.00913774
ENSG00000176998	unprocessed_pseudogene	HCG4	0.397899	1.02948	0.870316	1.21775	0.734566
ENSG00000177173	processed_pseudogene	NAP1L4P1	0.510544	1.24145	1.05271	1.46403	0.0101546
ENSG00000177350	transcribed_processed_pseudogene	RPL13AP3	0.342384	1.13116	0.974611	1.31284	0.104893
ENSG00000177452	processed_pseudogene	ENSG00000177452	0.457828	0.99954	0.852628	1.17176	0.995469
ENSG00000177590	processed_pseudogene	GIMAP3P	0.338793	0.987816	0.830475	1.17497	0.88986
ENSG00000177855	processed_pseudogene	CACYBPP2	0.431915	1.37042	1.15179	1.63054	0.000380004
ENSG00000177946	transcribed_unitary_pseudogene	CENPBD1	0.411041	1.13951	0.949704	1.36726	0.160063
ENSG00000178055	transcribed_unitary_pseudogene	PRSS42P	0.515472	1.27883	1.08228	1.51109	0.00386941
ENSG00000178082	processed_pseudogene	TWF1P1	0.331391	1.24187	1.05007	1.46869	0.0113821
ENSG00000178146	processed_pseudogene	GK4P	0.307685	1.00035	0.834	1.19987	0.997014
ENSG00000178458	processed_pseudogene	H3P16	0.441003	1.17728	0.984709	1.4075	0.073313
ENSG00000178631	processed_pseudogene	ACTG1P1	0.285178	1.23504	1.04877	1.45438	0.0113787
ENSG00000178636	transcribed_processed_pseudogene	ENSG00000178636	0.286811	0.983879	0.807107	1.19937	0.872217
ENSG00000178654	processed_pseudogene	PPIAP33	0.356902	1.10886	0.94762	1.29753	0.197443
ENSG00000178723	processed_pseudogene	GLULP4	0.357241	0.905636	0.74641	1.09883	0.315052
ENSG00000178836	transcribed_processed_pseudogene	ENSG00000178836	0.380028	0.987887	0.837711	1.16499	0.884825
ENSG00000179031	processed_pseudogene	NSA2P3	0.514134	1.1096	0.935627	1.31591	0.231995
ENSG00000179073	transcribed_unprocessed_pseudogene	TAAR3P	0.408655	1.09144	0.941958	1.26465	0.244295
ENSG00000179101	processed_pseudogene	H3P47	0.507483	1.37841	1.13829	1.66918	0.00101511
ENSG00000179157	processed_pseudogene	RPS2P28	0.438155	1.07484	0.91058	1.26872	0.393714
ENSG00000179277	processed_pseudogene	MEIS3P1	0.385326	0.961373	0.792107	1.16681	0.690135
ENSG00000179362	transcribed_processed_pseudogene	HMGN2P46	0.481568	1.3234	1.14439	1.53042	0.000157587
ENSG00000179611	processed_pseudogene	DGKZP1	0.399782	1.4087	1.20741	1.64355	1.32609e-05
ENSG00000179766	transcribed_unprocessed_pseudogene	ATP8B5P	0.398589	1.06488	0.945102	1.19984	0.301821
ENSG00000179899	processed_pseudogene	PHC1P1	0.287265	1.17804	1.00884	1.37563	0.0383437
ENSG00000179967	processed_pseudogene	PPP1R14BP3	0.265584	1.41147	1.1882	1.67669	8.75402e-05
ENSG00000179978	unprocessed_pseudogene	NAIPP2	0.364519	1.02268	0.866234	1.20738	0.7912
ENSG00000180015	processed_pseudogene	ENSG00000180015	0.25054	1.10183	0.925849	1.31127	0.274738
ENSG00000180152	processed_pseudogene	XIAPP3	0.397253	0.934912	0.779487	1.12133	0.468132
ENSG00000180172	processed_pseudogene	RPS12P23	0.465709	1.14516	0.977764	1.34121	0.0927495
ENSG00000180178	transcribed_unprocessed_pseudogene	FAR2P1	0.594228	1.14245	0.976825	1.33615	0.0956066
ENSG00000180189	processed_pseudogene	HMGB1P14	0.209337	1.0872	0.919754	1.28512	0.327232
ENSG00000180211	processed_pseudogene	ENSG00000180211	0.491081	1.30431	1.10323	1.54203	0.00187106
ENSG00000180385	transcribed_unprocessed_pseudogene	EMC3-AS1	0.586791	1.41035	1.20674	1.64832	1.54449e-05
ENSG00000180389	processed_pseudogene	ATP5F1EP2	0.24182	1.29854	1.1166	1.51012	0.000693941
ENSG00000180438	transcribed_processed_pseudogene	TPRXL	0.378674	1.22461	1.09398	1.37085	0.000430664
ENSG00000180581	processed_pseudogene	SRP9P1	0.363122	1.03769	0.867286	1.24158	0.68602
ENSG00000180610	processed_pseudogene	ZBTB12BP	0.234774	1.08901	0.921981	1.28629	0.315501
ENSG00000180747	transcribed_unprocessed_pseudogene	SMG1P3	0.284444	1.03462	0.876098	1.22182	0.688373
ENSG00000180764	transcribed_processed_pseudogene	PIPSL	0.432009	1.31333	1.14896	1.50121	6.45575e-05
ENSG00000180867	transcribed_processed_pseudogene	PDIA3P1	0.360198	1.27316	1.0418	1.5559	0.0182678
ENSG00000181101	processed_pseudogene	ENTR1P2	0.418428	1.03091	0.911344	1.16616	0.628395
ENSG00000181126	transcribed_unprocessed_pseudogene	HLA-V	0.289523	1.15819	0.957807	1.40049	0.129724
ENSG00000181227	processed_pseudogene	DLSTP1	0.285803	1.08782	0.925826	1.27816	0.306223
ENSG00000181355	transcribed_unitary_pseudogene	OFCC1	0.284221	1.08749	0.964688	1.22593	0.170089
ENSG00000181358	processed_pseudogene	CTAGE10P	0.486995	1.09748	0.935034	1.28815	0.255081
ENSG00000181511	processed_pseudogene	GLRX5P1	0.562697	1.05248	0.882269	1.25554	0.569821
ENSG00000181741	processed_pseudogene	FDX1P1	0.445471	0.96269	0.814637	1.13765	0.655388
ENSG00000181819	processed_pseudogene	KCTD9P2	0.58831	1.1864	1.01486	1.38692	0.0319406
ENSG00000181997	unprocessed_pseudogene	AQP7P2	0.464054	1.0754	0.916843	1.26137	0.371759
ENSG00000182383	processed_pseudogene	RPL27AP5	0.545294	1.02253	0.844915	1.23748	0.818973
ENSG00000182487	transcribed_unprocessed_pseudogene	NCF1B	0.382854	1.12972	0.958511	1.33152	0.145775
ENSG00000182632	transcribed_unprocessed_pseudogene	CCNYL2	0.437393	1.15923	1.03317	1.30066	0.0118842
ENSG00000182722	processed_pseudogene	SEPHS1P1	0.375684	1.06124	0.906958	1.24177	0.45835
ENSG00000182796	transcribed_unitary_pseudogene	TMEM198B	0.344587	0.978219	0.821725	1.16452	0.804448
ENSG00000182814	transcribed_processed_pseudogene	FUNDC2P2	0.378618	1.22571	1.07521	1.39727	0.00232687
ENSG00000182841	transcribed_unprocessed_pseudogene	RRP7BP	0.53475	1.39367	1.17468	1.65349	0.000141324
ENSG00000183022	processed_pseudogene	TPM3P8	0.448065	1.12191	0.956523	1.31589	0.157455
ENSG00000183199	processed_pseudogene	HSP90AB3P	0.436967	1.27685	1.07856	1.5116	0.00453709
ENSG00000183298	processed_pseudogene	RPSAP19	0.445292	1.27986	1.06798	1.53378	0.0075362
ENSG00000183444	unprocessed_pseudogene	OR7E38P	0.317482	1.26472	1.08189	1.47846	0.00319961
ENSG00000183458	transcribed_unprocessed_pseudogene	PKD1P3	0.320113	1.12118	0.942091	1.3343	0.197698
ENSG00000183506	transcribed_unitary_pseudogene	PI4KAP2	0.463461	1.50724	1.26049	1.80229	6.86352e-06
ENSG00000183566	transcribed_unprocessed_pseudogene	BPIFA4P	0.550057	0.986457	0.831387	1.17045	0.875824
ENSG00000183604	transcribed_unprocessed_pseudogene	SMG1P5	0.3854	0.998836	0.836399	1.19282	0.989734
ENSG00000183666	transcribed_unprocessed_pseudogene	GUSBP1	0.39156	1.284	1.08343	1.52169	0.00391771
ENSG00000183929	processed_pseudogene	DUSP5P1	0.476215	1.23553	1.06946	1.42737	0.00408043
ENSG00000183935	transcribed_processed_pseudogene	HTR7P1	0.362105	1.01322	0.847174	1.21181	0.885659
ENSG00000184100	processed_pseudogene	BRD7P2	0.331314	1.29147	1.1071	1.50653	0.00113536
ENSG00000184106	transcribed_unprocessed_pseudogene	TREML3P	0.624542	1.3257	1.1547	1.52202	6.29683e-05
ENSG00000184188	processed_pseudogene	ENSG00000184188	0.348925	1.30851	1.12745	1.51864	0.000402172
ENSG00000184208	transcribed_unitary_pseudogene	C22orf46	0.3226	1.10599	0.909102	1.34551	0.313848
ENSG00000184293	transcribed_unitary_pseudogene	CLECL1	0.394194	1.0825	0.921185	1.27207	0.335621
ENSG00000184319	transcribed_unprocessed_pseudogene	RPL23AP82	0.529158	1.41546	1.17693	1.70234	0.000224208
ENSG00000184414	processed_pseudogene	IRS3P	0.447399	1.02334	0.880335	1.18958	0.763834
ENSG00000184612	processed_pseudogene	RPL7P26	0.441995	0.987619	0.823841	1.18396	0.892878
ENSG00000184617	unprocessed_pseudogene	ZNF840P	0.372108	1.21652	1.05906	1.39738	0.00558311
ENSG00000184669	transcribed_unprocessed_pseudogene	OR7E14P	0.454908	1.29241	1.09689	1.52278	0.00217719
ENSG00000184774	transcribed_unitary_pseudogene	MGAT4EP	0.463654	1.15676	1.0008	1.33703	0.0487459
ENSG00000184795	unprocessed_pseudogene	UNC93B5	0.370528	1.09743	0.928019	1.29777	0.277141
ENSG00000185275	processed_pseudogene	CD24P4	0.482288	1.46907	1.2724	1.69614	1.56204e-07
ENSG00000185485	transcribed_unprocessed_pseudogene	SDHAP1	0.342893	1.21364	0.998305	1.47542	0.0520238
ENSG00000185495	transcribed_unprocessed_pseudogene	SEPTIN7P13	0.45793	1.04797	0.878438	1.25023	0.602763
ENSG00000185596	transcribed_unprocessed_pseudogene	WASH3P	0.470279	1.09521	0.890594	1.34682	0.388758
ENSG00000185631	processed_pseudogene	RPL14P6	0.532946	1.08807	0.920117	1.28667	0.323794
ENSG00000185638	processed_pseudogene	FTH1P14	0.614379	1.46781	1.28282	1.67947	2.35304e-08
ENSG00000185641	processed_pseudogene	ENSG00000185641	0.51497	1.26156	1.05706	1.50564	0.0100277
ENSG00000185684	transcribed_unprocessed_pseudogene	EP400P1	0.458432	1.15852	0.973996	1.378	0.0964527
ENSG00000185689	transcribed_unitary_pseudogene	C6orf201	0.191027	0.797149	0.655768	0.969011	0.0228466
ENSG00000185710	transcribed_unprocessed_pseudogene	SMG1P4	0.392528	1.02333	0.855501	1.22409	0.800762
ENSG00000185834	processed_pseudogene	RPL12P4	0.636608	1.06328	0.902846	1.25222	0.462181
ENSG00000185839	processed_pseudogene	ENSG00000185839	0.42081	1.34892	1.14845	1.5844	0.000266314
ENSG00000185986	transcribed_unprocessed_pseudogene	SDHAP3	0.52573	1.25229	1.03888	1.50953	0.0182677
ENSG00000186076	processed_pseudogene	ENSG00000186076	0.465182	1.35667	1.1393	1.61552	0.000617756
ENSG00000186082	processed_pseudogene	KRT18P14	0.517732	0.940122	0.770565	1.14699	0.542867
ENSG00000186148	transcribed_unprocessed_pseudogene	ENSG00000186148	0.503087	1.13885	0.960841	1.34983	0.133791
ENSG00000186162	transcribed_unprocessed_pseudogene	CIDECP1	0.531568	1.46689	1.20224	1.7898	0.000160387
ENSG00000186234	unprocessed_pseudogene	FAM86MP	0.634542	1.13563	0.968501	1.3316	0.117368
ENSG00000186301	unprocessed_pseudogene	MST1P2	0.59326	0.930943	0.789991	1.09704	0.392957
ENSG00000186312	transcribed_unprocessed_pseudogene	CA5BP1	0.418348	1.48086	1.25476	1.7477	3.40516e-06
ENSG00000186466	unprocessed_pseudogene	AQP7P1	0.449142	1.09719	0.923457	1.30361	0.291621
ENSG00000186481	transcribed_unprocessed_pseudogene	ANKRD20A5P	0.546263	1.20035	1.02277	1.40877	0.0253763
ENSG00000186704	transcribed_unprocessed_pseudogene	DTX2P1	0.313287	1.10725	0.924418	1.32624	0.268538
ENSG00000186715	transcribed_unprocessed_pseudogene	MST1L	0.522985	0.953843	0.803781	1.13192	0.588445
ENSG00000186743	processed_pseudogene	TPI1P3	0.586306	1.03592	0.873929	1.22793	0.684205
ENSG00000186940	processed_pseudogene	CHCHD2P9	0.317987	1.1224	0.928341	1.35704	0.233165
ENSG00000187534	processed_pseudogene	PRR13P5	0.483446	1.42134	1.18423	1.70591	0.00015941
ENSG00000187589	processed_pseudogene	TERF1P2	0.522854	1.00092	0.837048	1.19687	0.991959
ENSG00000187653	processed_pseudogene	TMSB4XP8	0.507666	1.22789	1.03115	1.46216	0.02121
ENSG00000187686	transcribed_processed_pseudogene	KRT18P59	0.447002	1.00814	0.855151	1.1885	0.923078
ENSG00000187812	transcribed_unprocessed_pseudogene	ENSG00000187812	0.513488	0.868665	0.713961	1.05689	0.159419
ENSG00000187893	transcribed_unprocessed_pseudogene	CXXC1P1	0.495195	1.14259	1.00442	1.29976	0.0426538
ENSG00000187952	processed_pseudogene	HS6ST1P1	0.403878	0.92681	0.776632	1.10603	0.399408
ENSG00000187953	transcribed_unprocessed_pseudogene	PMS2CL	0.231359	1.18874	0.995532	1.41944	0.0560718
ENSG00000187984	transcribed_unprocessed_pseudogene	ANKRD19P	0.376908	1.07317	0.93193	1.23582	0.326687
ENSG00000187999	processed_pseudogene	HNRNPA1P61	0.419604	1.12716	0.946153	1.34279	0.180173
ENSG00000188013	processed_pseudogene	MEIS3P2	0.346043	1.06334	0.87913	1.28615	0.526901
ENSG00000188388	unprocessed_pseudogene	GOLGA6L3	0.327018	0.954625	0.799939	1.13922	0.606669
ENSG00000188460	processed_pseudogene	ACTBP11	0.431762	1.16707	0.979302	1.39085	0.0842981
ENSG00000188512	processed_pseudogene	ENSG00000188512	0.309493	1.15197	0.969367	1.36898	0.108131
ENSG00000188599	transcribed_unprocessed_pseudogene	NPIPP1	0.494031	1.25589	1.06683	1.47844	0.00619798
ENSG00000188681	transcribed_unprocessed_pseudogene	TEKT4P2	0.436011	1.06808	0.888452	1.28403	0.483277
ENSG00000188801	processed_pseudogene	ZNF322P1	0.289967	1.04072	0.884139	1.22503	0.631407
ENSG00000188850	transcribed_processed_pseudogene	ENSG00000188850	0.389198	0.96135	0.789506	1.1706	0.694842
ENSG00000188856	processed_pseudogene	RPSAP47	0.322783	0.942849	0.781164	1.138	0.539787
ENSG00000188873	processed_pseudogene	RPL10AP2	0.452761	1.05683	0.895164	1.2477	0.51404
ENSG00000188933	transcribed_unprocessed_pseudogene	USP32P1	0.551012	0.937552	0.778423	1.12921	0.496838
ENSG00000188985	processed_pseudogene	DHFRP1	0.363162	1.18057	1.00026	1.39338	0.049639
ENSG00000189002	unprocessed_pseudogene	PROS2P	0.353082	0.972828	0.791418	1.19582	0.793617
ENSG00000189014	unprocessed_pseudogene	SHLD2P3	0.433108	0.9877	0.82693	1.17973	0.891397
ENSG00000189136	transcribed_unprocessed_pseudogene	UBE2Q2P1	0.31724	0.960829	0.809513	1.14043	0.647652
ENSG00000189149	transcribed_unitary_pseudogene	CRYM-AS1	0.407672	1.2003	1.02849	1.4008	0.0205392
ENSG00000189166	unprocessed_pseudogene	TNRC18P3	0.455113	1.23433	1.06796	1.42661	0.00437033
ENSG00000189343	processed_pseudogene	RPS2P46	0.468126	1.30623	1.11048	1.53649	0.00125955
ENSG00000189366	transcribed_unprocessed_pseudogene	ALG1L	0.539446	1.08676	0.910556	1.29705	0.356632
ENSG00000189398	unprocessed_pseudogene	OR7E12P	0.441106	1.06883	0.927784	1.23133	0.356581
ENSG00000189423	transcribed_unprocessed_pseudogene	USP32P3	0.461035	1.11381	0.970018	1.27893	0.126425
ENSG00000196114	processed_pseudogene	IFITM3P3	0.451138	1.1064	0.929553	1.31689	0.255173
ENSG00000196183	processed_pseudogene	RPS2P4	0.441779	1.28276	1.05995	1.55242	0.0105275
ENSG00000196205	processed_pseudogene	EEF1A1P5	0.389849	1.24686	1.05438	1.47449	0.00991177
ENSG00000196301	unprocessed_pseudogene	HLA-DRB9	0.412957	1.06795	0.90094	1.26593	0.448624
ENSG00000196312	transcribed_unprocessed_pseudogene	MFSD14C	0.336376	1.30096	1.0799	1.56727	0.00562282
ENSG00000196472	transcribed_unprocessed_pseudogene	ENSG00000196472	0.351057	1.04	0.86309	1.25318	0.680131
ENSG00000196922	transcribed_unprocessed_pseudogene	ZNF252P	0.458983	1.22678	1.01258	1.4863	0.0368301
ENSG00000196933	processed_pseudogene	RPS26P11	0.437525	1.19539	1.02385	1.39568	0.0239368
ENSG00000197083	transcribed_unprocessed_pseudogene	ZNF300P1	0.569468	1.06233	0.904418	1.24782	0.461468
ENSG00000197149	processed_pseudogene	ENSG00000197149	0.485731	1.07186	0.895532	1.28292	0.449186
ENSG00000197254	processed_pseudogene	ENSG00000197254	0.290248	0.78014	0.647412	0.940078	0.0090706
ENSG00000197258	processed_pseudogene	EIF4BP6	0.451596	1.26786	1.06289	1.51236	0.00834301
ENSG00000197421	transcribed_unprocessed_pseudogene	GGT3P	0.366227	1.25897	1.07458	1.47501	0.0043699
ENSG00000197476	processed_pseudogene	ENSG00000197476	0.590798	0.786994	0.585332	1.05813	0.112773
ENSG00000197549	transcribed_unprocessed_pseudogene	PRAMENP	0.449624	0.877751	0.713736	1.07946	0.216639
ENSG00000197558	transcribed_unitary_pseudogene	SSPOP	0.320609	0.98444	0.824044	1.17606	0.862793
ENSG00000197744	processed_pseudogene	PTMAP2	0.448684	1.39579	1.16371	1.67415	0.000325543
ENSG00000197794	IG_V_pseudogene	IGKV7-3	0.562459	0.950469	0.797348	1.133	0.570852
ENSG00000197847	transcribed_unitary_pseudogene	SLC22A20P	0.521534	1.27889	1.10831	1.47572	0.000757574
ENSG00000197927	transcribed_unprocessed_pseudogene	NBEAP2	0.409823	1.46636	1.25912	1.7077	8.48371e-07
ENSG00000198134	processed_pseudogene	PTMAP9	0.40971	1.34837	1.11686	1.62788	0.00187197
ENSG00000198153	unprocessed_pseudogene	ZNF849P	0.470679	1.04321	0.892949	1.21875	0.593974
ENSG00000198155	transcribed_unprocessed_pseudogene	ZNF876P	0.413923	1.06779	0.904869	1.26004	0.437462
ENSG00000198237	unprocessed_pseudogene	GUSBP13	0.314222	0.988931	0.834552	1.17187	0.89773
ENSG00000198251	unprocessed_pseudogene	CYP2A7P2	0.533601	0.998359	0.860635	1.15812	0.9827
ENSG00000198277	unprocessed_pseudogene	ENSG00000198277	0.588251	1.21672	1.05403	1.40453	0.007396
ENSG00000198406	processed_pseudogene	BZW1P2	0.242984	1.31359	1.11276	1.55067	0.00127257
ENSG00000198416	transcribed_unprocessed_pseudogene	ZNF658B	0.265657	1.00164	0.83979	1.19469	0.985449
ENSG00000198618	processed_pseudogene	PPIAP22	0.428716	1.50868	1.21018	1.88079	0.000256177
ENSG00000198744	unprocessed_pseudogene	MTCO3P12	0.409646	0.910275	0.749763	1.10515	0.342211
ENSG00000198857	transcribed_unprocessed_pseudogene	HSD3BP5	0.340739	1.12688	0.970358	1.30866	0.117444
ENSG00000198868	processed_pseudogene	MTND4LP30	0.452512	0.885888	0.732955	1.07073	0.210152
ENSG00000199240	rRNA_pseudogene	RNA5SP46	0.220151	0.866991	0.719959	1.04405	0.132244
ENSG00000199804	rRNA_pseudogene	RNA5SP383	0.57167	1.07979	0.902462	1.29195	0.401649
ENSG00000200336	rRNA_pseudogene	RNA5SP333	0.382153	0.854654	0.677896	1.0775	0.183998
ENSG00000200473	rRNA_pseudogene	RNA5SP507	0.406045	1.36513	1.20477	1.54683	1.05041e-06
ENSG00000201492	rRNA_pseudogene	RNA5SP78	0.425403	1.00472	0.846035	1.19317	0.95717
ENSG00000201595	rRNA_pseudogene	RNA5SP132	0.463847	0.829383	0.662156	1.03884	0.103467
ENSG00000201695	rRNA_pseudogene	RNA5SP334	0.357035	0.903527	0.74818	1.09113	0.291911
ENSG00000201728	rRNA_pseudogene	RNA5SP479	0.560347	1.10271	0.949335	1.28087	0.200708
ENSG00000202063	rRNA_pseudogene	RNA5SP79	0.558128	0.909805	0.762673	1.08532	0.293602
ENSG00000202290	rRNA_pseudogene	RNA5SP37	0.413193	0.97629	0.816622	1.16718	0.792282
ENSG00000203489	processed_pseudogene	HMGB1P39	0.559724	0.99332	0.823727	1.19783	0.944058
ENSG00000203492	transcribed_unprocessed_pseudogene	ENSG00000203492	0.344388	0.889195	0.737397	1.07224	0.218833
ENSG00000203523	processed_pseudogene	TAS2R2P	0.422239	1.20427	1.0928	1.32711	0.000176251
ENSG00000203761	unprocessed_pseudogene	MSTO2P	0.472899	1.31352	1.09938	1.56936	0.00266887
ENSG00000203914	processed_pseudogene	HSP90B3P	0.471761	0.998887	0.837869	1.19085	0.990091
ENSG00000204072	transcribed_unprocessed_pseudogene	ARMCX7P	0.662955	1.20455	1.07319	1.35198	0.00158341
ENSG00000204118	transcribed_processed_pseudogene	NAP1L6P	0.52716	1.20212	1.03764	1.39268	0.0142004
ENSG00000204173	transcribed_unprocessed_pseudogene	LRRC37A5P	0.503976	1.01113	0.855452	1.19513	0.896779
ENSG00000204177	transcribed_unprocessed_pseudogene	BMS1P1	0.369246	1.07924	0.909343	1.28089	0.382888
ENSG00000204188	transcribed_unitary_pseudogene	GGNBP1	0.4193	1.22504	1.08743	1.38006	0.000841729
ENSG00000204253	processed_pseudogene	HNRNPCP2	0.317593	1.2994	1.06361	1.58746	0.0103602
ENSG00000204338	transcribed_unprocessed_pseudogene	CYP21A1P	0.380667	1.14277	0.950295	1.37424	0.156133
ENSG00000204403	polymorphic_pseudogene	CASP12	0.477209	0.820093	0.663968	1.01293	0.0656594
ENSG00000204529	transcribed_unprocessed_pseudogene	GUCY2EP	0.470941	1.0819	0.916157	1.27763	0.353487
ENSG00000204556	unprocessed_pseudogene	ENSG00000204556	0.448158	1.14526	0.953159	1.37608	0.147659
ENSG00000204622	transcribed_unprocessed_pseudogene	HLA-J	0.463259	0.785152	0.651236	0.946605	0.0112422
ENSG00000204623	transcribed_unitary_pseudogene	ZNRD1ASP	0.379614	1.10055	0.931018	1.30096	0.261635
ENSG00000204648	transcribed_unprocessed_pseudogene	SSX9P	0.52597	1.23986	1.07606	1.42858	0.00293895
ENSG00000204650	transcribed_unitary_pseudogene	LINC02210	0.579456	1.28429	1.08684	1.51762	0.00330721
ENSG00000204652	processed_pseudogene	RPS26P8	0.354239	1.10613	0.973009	1.25747	0.123135
ENSG00000204670	IG_V_pseudogene	IGKV1OR2-3	0.576553	0.867566	0.697307	1.07939	0.202474
ENSG00000204745	unprocessed_pseudogene	ENSG00000204745	0.382511	1.4803	1.24303	1.76287	1.07922e-05
ENSG00000204778	unprocessed_pseudogene	CBWD4P	0.383925	1.00744	0.843507	1.20323	0.934828
ENSG00000204789	transcribed_unprocessed_pseudogene	ZNF204P	0.470875	1.14683	0.977643	1.3453	0.0925063
ENSG00000204791	transcribed_unitary_pseudogene	SMPD5	0.605803	1.10503	0.936506	1.30387	0.23683
ENSG00000204837	transcribed_unprocessed_pseudogene	FGF7P3	0.277932	1.11664	0.943082	1.32214	0.200532
ENSG00000204872	polymorphic_pseudogene	NAT8B	0.573352	1.1316	0.954278	1.34188	0.155093
ENSG00000204894	processed_pseudogene	ENSG00000204894	0.492023	1.11852	0.927652	1.34866	0.240679
ENSG00000204959	unprocessed_pseudogene	ARHGEF34P	0.363543	1.23426	1.04246	1.46134	0.0145837
ENSG00000204993	processed_pseudogene	CRTC1P1	0.583247	0.92702	0.786951	1.09202	0.364559
ENSG00000205100	transcribed_processed_pseudogene	HSP90AA4P	0.375522	1.2476	1.05915	1.46957	0.00810076
ENSG00000205105	processed_pseudogene	COX17P1	0.384383	1.20618	1.01416	1.43456	0.0340979
ENSG00000205212	transcribed_unprocessed_pseudogene	CCDC144NL	0.497895	0.995819	0.852231	1.1636	0.957945
ENSG00000205267	unprocessed_pseudogene	DGAT2L7P	0.56277	1.18128	1.04333	1.33748	0.00855353
ENSG00000205360	transcribed_unprocessed_pseudogene	MT1CP	0.411508	0.884962	0.684599	1.14397	0.350788
ENSG00000205464	transcribed_unitary_pseudogene	ATP6AP1L	0.365336	0.934263	0.77275	1.12953	0.482577
ENSG00000205485	transcribed_unprocessed_pseudogene	ENSG00000205485	0.352509	1.28001	1.06406	1.53979	0.00882989
ENSG00000205534	transcribed_unprocessed_pseudogene	SMG1P2	0.430603	1.2627	1.06543	1.49649	0.00711981
ENSG00000205578	unprocessed_pseudogene	POM121B	0.271441	1.09893	0.93958	1.2853	0.237903
ENSG00000205579	processed_pseudogene	DYNLL1P1	0.481324	1.42517	1.21127	1.67684	1.95392e-05
ENSG00000205583	transcribed_unprocessed_pseudogene	STAG3L1	0.414153	1.00981	0.84578	1.20565	0.914052
ENSG00000205695	processed_pseudogene	ENSG00000205695	0.409363	1.1109	0.950167	1.29882	0.187199
ENSG00000205716	processed_pseudogene	FAM183DP	0.377289	1.1927	0.982319	1.44815	0.0751096
ENSG00000205746	transcribed_unprocessed_pseudogene	PKD1P4	0.340249	1.12116	0.945162	1.32992	0.189312
ENSG00000205754	transcribed_unprocessed_pseudogene	SLCO1B7	0.44754	0.70803	0.534985	0.937046	0.0157476
ENSG00000205763	transcribed_unprocessed_pseudogene	RP9P	0.384624	1.46791	1.25182	1.72131	2.30873e-06
ENSG00000205771	transcribed_unprocessed_pseudogene	CATSPER2P1	0.292816	1.01908	0.849064	1.22315	0.839142
ENSG00000205847	transcribed_unprocessed_pseudogene	OR7E91P	0.426728	0.87112	0.678855	1.11784	0.278176
ENSG00000205871	processed_pseudogene	RPS3AP47	0.404795	1.20629	1.0434	1.39461	0.0112762
ENSG00000205898	processed_pseudogene	ENSG00000205898	0.395504	1.11536	0.952988	1.30539	0.173805
ENSG00000205918	transcribed_unprocessed_pseudogene	PDPK2P	0.473443	1.06942	0.903924	1.26523	0.433951
ENSG00000205940	transcribed_processed_pseudogene	HSP90AB2P	0.393581	1.23246	1.0359	1.46631	0.0183807
ENSG00000206090	unprocessed_pseudogene	ENSG00000206090	0.311544	1.20474	0.98143	1.47886	0.0749515
ENSG00000206120	transcribed_unitary_pseudogene	EGFEM1P	0.507994	1.16604	1.01805	1.33555	0.0265357
ENSG00000206149	transcribed_unprocessed_pseudogene	HERC2P9	0.283832	1.0273	0.859121	1.22841	0.767768
ENSG00000206159	transcribed_unprocessed_pseudogene	GYG2P1	0.451287	0.998195	0.845539	1.17841	0.982979
ENSG00000206341	unprocessed_pseudogene	HLA-H	0.249683	0.99063	0.831765	1.17984	0.915932
ENSG00000206448	processed_pseudogene	PPIAP30	0.442445	1.43844	1.25591	1.6475	1.51179e-07
ENSG00000207129	rRNA_pseudogene	RNA5SP187	0.344034	0.954406	0.797623	1.14201	0.610272
ENSG00000211451	transcribed_unitary_pseudogene	GNRHR2	0.336486	1.26934	1.06308	1.51562	0.00838852
ENSG00000211454	polymorphic_pseudogene	AKR7L	0.340482	0.88248	0.740723	1.05136	0.161716
ENSG00000211814	TR_V_pseudogene	TRAV35	0.357144	0.995548	0.830519	1.19337	0.961513
ENSG00000211978	IG_V_pseudogene	IGHV5-78	0.558936	0.898376	0.747505	1.0797	0.253249
ENSG00000212125	unprocessed_pseudogene	TAS2R15P	0.414643	1.14762	0.977958	1.3467	0.091625
ENSG00000212242	rRNA_pseudogene	RNA5SP219	0.483569	1.07992	0.907266	1.28544	0.387006
ENSG00000212396	rRNA_pseudogene	RNA5SP323	0.413997	1.0505	0.879374	1.25492	0.58712
ENSG00000212643	transcribed_processed_pseudogene	ZRSR2P1	0.388446	1.03827	0.880348	1.22453	0.655484
ENSG00000212664	processed_pseudogene	ENSG00000212664	0.46023	1.27266	1.07343	1.50886	0.00550719
ENSG00000212695	processed_pseudogene	ENSG00000212695	0.439374	1.10919	0.935579	1.31503	0.232772
ENSG00000212789	processed_pseudogene	ST13P5	0.272929	1.28655	1.08379	1.52723	0.00398164
ENSG00000212802	processed_pseudogene	RPL15P3	0.49018	1.47445	1.23697	1.75753	1.46912e-05
ENSG00000212994	processed_pseudogene	RPS26P6	0.47911	1.06627	0.898367	1.26555	0.462965
ENSG00000213005	processed_pseudogene	PTTG3P	0.582725	1.26254	1.10313	1.44499	0.000711195
ENSG00000213013	processed_pseudogene	RPS15AP36	0.439679	0.957683	0.804102	1.1406	0.627792
ENSG00000213018	processed_pseudogene	PABPN1P1	0.296267	1.01261	0.859111	1.19354	0.881222
ENSG00000213033	transcribed_processed_pseudogene	AURKAP1	0.537104	1.19067	1.0351	1.36963	0.0145724
ENSG00000213036	processed_pseudogene	ENSG00000213036	0.464408	1.10662	0.918849	1.33276	0.285582
ENSG00000213061	processed_pseudogene	PFN1P11	0.361001	0.888428	0.743791	1.06119	0.19194
ENSG00000213071	transcribed_unprocessed_pseudogene	LPAL2	0.409587	0.866997	0.730406	1.02913	0.102749
ENSG00000213073	transcribed_processed_pseudogene	CHP1P2	0.303993	1.01008	0.850412	1.19974	0.909005
ENSG00000213075	transcribed_processed_pseudogene	RPL31P11	0.599461	1.1286	0.96711	1.31705	0.124664
ENSG00000213078	processed_pseudogene	ENSG00000213078	0.253494	0.988839	0.828985	1.17952	0.900715
ENSG00000213080	processed_pseudogene	ENSG00000213080	0.298985	1.45352	1.23019	1.7174	1.11281e-05
ENSG00000213082	processed_pseudogene	PPP1R14BP2	0.505905	1.22216	1.05174	1.42019	0.00883536
ENSG00000213087	processed_pseudogene	ENSG00000213087	0.479332	1.16552	0.991478	1.37012	0.0634188
ENSG00000213089	processed_pseudogene	PDCL3P5	0.324914	0.945214	0.780152	1.1452	0.565021
ENSG00000213100	processed_pseudogene	KRT18P68	0.59656	1.1345	0.956212	1.34604	0.14799
ENSG00000213104	processed_pseudogene	NPM1P46	0.53712	1.26723	1.07574	1.49282	0.00460541
ENSG00000213113	unprocessed_pseudogene	TUBB8P8	0.507999	1.11425	0.949113	1.30813	0.186223
ENSG00000213131	processed_pseudogene	YWHAZP4	0.400781	1.37043	1.15197	1.63032	0.000375476
ENSG00000213144	processed_pseudogene	ENSG00000213144	0.400279	1.12493	0.945216	1.33881	0.184987
ENSG00000213149	processed_pseudogene	CNN2P9	0.326656	1.13795	0.97261	1.33141	0.106687
ENSG00000213152	processed_pseudogene	RPL7AP60	0.585863	1.24614	1.0457	1.485	0.013915
ENSG00000213157	processed_pseudogene	RPL32P10	0.460031	1.18217	1.01745	1.37356	0.0288188
ENSG00000213169	processed_pseudogene	ENSG00000213169	0.415215	1.14874	0.984431	1.34048	0.0782851
ENSG00000213178	processed_pseudogene	RPL22P1	0.51286	1.24217	1.04756	1.47293	0.0126181
ENSG00000213179	processed_pseudogene	RPL17P41	0.474304	1.15374	0.987486	1.34799	0.0716493
ENSG00000213189	processed_pseudogene	BTF3L4P2	0.493719	1.50673	1.25649	1.8068	9.69238e-06
ENSG00000213197	processed_pseudogene	NUDCP1	0.357565	1.31854	1.15204	1.50909	5.94334e-05
ENSG00000213222	processed_pseudogene	TOMM40P4	0.408795	1.48742	1.28584	1.7206	9.11543e-08
ENSG00000213234	processed_pseudogene	ST13P10	0.415784	1.12859	0.955106	1.33358	0.155447
ENSG00000213235	processed_pseudogene	EEF1A1P16	0.501904	1.10986	0.9389	1.31194	0.221989
ENSG00000213236	processed_pseudogene	YWHAZP2	0.31578	1.40228	1.1814	1.66445	0.000110511
ENSG00000213239	processed_pseudogene	NPM1P32	0.435831	1.20898	1.02335	1.42827	0.0256548
ENSG00000213250	processed_pseudogene	RBMS2P1	0.359455	1.21197	1.03164	1.42382	0.0193396
ENSG00000213252	processed_pseudogene	ENSG00000213252	0.246082	1.04995	0.883896	1.2472	0.578959
ENSG00000213253	processed_pseudogene	RPL12P42	0.441092	1.12696	0.951505	1.33477	0.166282
ENSG00000213260	processed_pseudogene	YWHAZP5	0.400501	1.3284	1.12477	1.56889	0.000822912
ENSG00000213261	processed_pseudogene	EEF1B2P6	0.463072	1.21764	1.04043	1.42503	0.0141349
ENSG00000213262	processed_pseudogene	VDAC2P3	0.380244	1.01112	0.868349	1.17737	0.886747
ENSG00000213275	processed_pseudogene	IFITM9P	0.360421	1.12694	0.953599	1.33178	0.160796
ENSG00000213277	processed_pseudogene	MARCKSL1P1	0.33404	1.00631	0.846936	1.19568	0.942966
ENSG00000213280	processed_pseudogene	ENSG00000213280	0.486714	1.24605	1.0559	1.47045	0.0092186
ENSG00000213293	processed_pseudogene	ENSG00000213293	0.19256	1.12819	0.946025	1.34543	0.179462
ENSG00000213304	processed_pseudogene	ENSG00000213304	0.344771	1.20242	1.03166	1.40146	0.0183367
ENSG00000213305	processed_pseudogene	HNRNPCP6	0.347696	1.00253	0.832456	1.20734	0.978772
ENSG00000213309	processed_pseudogene	RPL9P18	0.449881	1.26315	1.08266	1.47373	0.00298324
ENSG00000213312	processed_pseudogene	RPL7AP34	0.302812	0.791094	0.655183	0.955198	0.0148281
ENSG00000213315	processed_pseudogene	ENSG00000213315	0.480875	1.2148	1.03609	1.42434	0.0165472
ENSG00000213326	processed_pseudogene	RPS7P11	0.476468	1.43828	1.20698	1.71392	4.84718e-05
ENSG00000213333	transcribed_processed_pseudogene	NPM1P50	0.231763	1.26306	1.12523	1.41777	7.45606e-05
ENSG00000213343	processed_pseudogene	RPL21P18	0.529443	1.10633	0.936259	1.30729	0.235404
ENSG00000213352	processed_pseudogene	GAPDHP44	0.313626	1.26753	1.11364	1.44268	0.000330899
ENSG00000213362	processed_pseudogene	FTH1P12	0.24304	1.27093	1.06758	1.51303	0.00703895
ENSG00000213363	processed_pseudogene	RPS3P6	0.561622	0.978649	0.81048	1.18171	0.822489
ENSG00000213371	processed_pseudogene	NAP1L1P3	0.471647	1.37981	1.19912	1.58772	6.93229e-06
ENSG00000213376	processed_pseudogene	GAPDHP71	0.316122	1.20418	1.03831	1.39654	0.0140034
ENSG00000213385	processed_pseudogene	ENSG00000213385	0.494895	1.26839	1.1052	1.45567	0.000715759
ENSG00000213386	processed_pseudogene	ENSG00000213386	0.361264	1.04823	0.882232	1.24547	0.592292
ENSG00000213399	processed_pseudogene	RPS2P17	0.525458	1.19287	1.01039	1.40829	0.0373378
ENSG00000213400	processed_pseudogene	RPL12P18	0.612143	1.17505	0.996744	1.38524	0.0547155
ENSG00000213406	processed_pseudogene	ANXA2P1	0.444435	1.33847	1.14131	1.56967	0.000336017
ENSG00000213430	processed_pseudogene	HSPD1P1	0.387254	1.42547	1.2269	1.65616	3.62328e-06
ENSG00000213432	processed_pseudogene	RPL17P34	0.41283	1.07814	0.908198	1.27989	0.389956
ENSG00000213433	transcribed_processed_pseudogene	RPLP1P6	0.480565	1.00978	0.851879	1.19695	0.910686
ENSG00000213435	processed_pseudogene	ATP6V0CP3	0.538828	1.08366	0.893156	1.31479	0.415371
ENSG00000213442	processed_pseudogene	RPL18AP3	0.360335	1.28213	1.09562	1.50039	0.00194511
ENSG00000213453	processed_pseudogene	FTH1P3	0.300406	1.27396	1.07207	1.51387	0.00595103
ENSG00000213455	processed_pseudogene	PPIAP82	0.550773	1.16834	0.976394	1.39801	0.0893061
ENSG00000213470	processed_pseudogene	ENSG00000213470	0.561978	0.953951	0.79779	1.14068	0.605252
ENSG00000213492	transcribed_processed_pseudogene	NT5C3AP1	0.442343	1.2157	1.05696	1.39829	0.00622152
ENSG00000213495	processed_pseudogene	RPL26P13	0.491052	1.03245	0.881745	1.20892	0.691576
ENSG00000213498	processed_pseudogene	TPT1P13	0.325311	1.2827	1.11177	1.4799	0.000644669
ENSG00000213513	processed_pseudogene	IMPDH1P5	0.353134	1.21695	1.04105	1.42257	0.0136993
ENSG00000213514	processed_pseudogene	ENSG00000213514	0.394293	1.30742	1.14608	1.49147	6.63616e-05
ENSG00000213519	processed_pseudogene	ENSG00000213519	0.471985	0.952076	0.790958	1.14601	0.603638
ENSG00000213526	processed_pseudogene	SETP8	0.516502	1.23645	1.06147	1.44027	0.0064051
ENSG00000213529	processed_pseudogene	RPL32P22	0.441208	0.944414	0.790963	1.12763	0.527272
ENSG00000213539	processed_pseudogene	YBX1P6	0.356855	1.32253	1.11328	1.5711	0.0014673
ENSG00000213542	processed_pseudogene	ENSG00000213542	0.495933	1.18002	0.988109	1.4092	0.0675682
ENSG00000213553	processed_pseudogene	RPLP0P6	0.484288	1.31615	1.09648	1.57984	0.00319304
ENSG00000213561	processed_pseudogene	ENSG00000213561	0.487753	1.08256	0.912491	1.28433	0.362944
ENSG00000213569	processed_pseudogene	GTF3C6P2	0.407654	1.28274	1.09855	1.49782	0.00164135
ENSG00000213574	processed_pseudogene	LDHAP5	0.361036	1.30523	1.10482	1.54199	0.00173651
ENSG00000213590	processed_pseudogene	ENSG00000213590	0.481013	1.14326	0.962735	1.35763	0.126796
ENSG00000213592	processed_pseudogene	PPIAP42	0.385823	1.22074	1.05882	1.40742	0.00601046
ENSG00000213598	processed_pseudogene	ENSG00000213598	0.431085	1.18796	1.00143	1.40923	0.0481096
ENSG00000213601	processed_pseudogene	KRT18P19	0.470389	1.08103	0.921989	1.2675	0.337253
ENSG00000213606	processed_pseudogene	AKR1B10P1	0.46908	1.33161	1.12647	1.57411	0.00079354
ENSG00000213609	processed_pseudogene	RPL7AP50	0.429593	1.19325	1.01172	1.40735	0.0358713
ENSG00000213612	processed_pseudogene	FAM220CP	0.429882	1.0963	0.921368	1.30444	0.299921
ENSG00000213613	processed_pseudogene	RPL11P3	0.315277	1.03956	0.881794	1.22556	0.644065
ENSG00000213621	processed_pseudogene	RPSAP54	0.424388	1.45443	1.23365	1.71472	8.20512e-06
ENSG00000213630	processed_pseudogene	BOLA3P3	0.485246	1.02593	0.867833	1.21282	0.764357
ENSG00000213640	processed_pseudogene	EEF1DP4	0.57092	1.03495	0.8799	1.21732	0.678253
ENSG00000213657	processed_pseudogene	RPL31P44	0.347142	1.14229	0.948145	1.3762	0.161596
ENSG00000213693	processed_pseudogene	SEC14L1P1	0.338342	1.20262	1.02561	1.41019	0.0231314
ENSG00000213700	processed_pseudogene	RPL17P50	0.392388	1.05206	0.886047	1.24917	0.562466
ENSG00000213701	processed_pseudogene	SETP22	0.481991	1.33802	1.17094	1.52895	1.87998e-05
ENSG00000213706	processed_pseudogene	RHOG2P	0.486485	0.905852	0.740743	1.10776	0.335493
ENSG00000213707	processed_pseudogene	HMGB1P10	0.437662	1.44209	1.2193	1.70559	1.90502e-05
ENSG00000213713	processed_pseudogene	PIGCP1	0.228241	1.15574	0.97534	1.36952	0.0946025
ENSG00000213717	processed_pseudogene	ENSG00000213717	0.276386	1.12916	1.02415	1.24493	0.0147235
ENSG00000213730	processed_pseudogene	POLD2P1	0.44149	1.15572	0.960949	1.38997	0.124308
ENSG00000213740	processed_pseudogene	SERBP1P1	0.407262	1.20733	1.01147	1.44111	0.0369599
ENSG00000213752	processed_pseudogene	ENSG00000213752	0.567361	1.1295	0.969034	1.31653	0.119326
ENSG00000213753	transcribed_processed_pseudogene	CENPBD1P1	0.399407	1.42969	1.19512	1.7103	9.2527e-05
ENSG00000213754	processed_pseudogene	KPNA4P1	0.561145	0.765144	0.603917	0.969413	0.0266046
ENSG00000213757	processed_pseudogene	RPS3AP20	0.458606	1.30294	1.12096	1.51447	0.000565489
ENSG00000213761	processed_pseudogene	MT1P1	0.640638	1.07269	0.905523	1.27071	0.416921
ENSG00000213763	processed_pseudogene	ACTBP2	0.297423	1.20104	1.01494	1.42125	0.0329547
ENSG00000213771	processed_pseudogene	KRT8P37	0.597829	1.15161	0.976674	1.35789	0.0931131
ENSG00000213777	transcribed_processed_pseudogene	ENSG00000213777	0.415556	1.14692	0.974955	1.34921	0.0981405
ENSG00000213790	processed_pseudogene	OLA1P1	0.41998	1.55905	1.29274	1.88022	3.37455e-06
ENSG00000213801	transcribed_processed_pseudogene	ZNF321P	0.467909	1.33677	1.16303	1.53645	4.38555e-05
ENSG00000213830	processed_pseudogene	CFL1P5	0.547974	1.045	0.872165	1.25209	0.63323
ENSG00000213839	processed_pseudogene	TMX2P1	0.256912	1.29017	1.0777	1.54452	0.00552036
ENSG00000213854	processed_pseudogene	CNN2P6	0.510421	0.978811	0.799152	1.19886	0.836012
ENSG00000213856	processed_pseudogene	VDAC1P2	0.305015	1.15568	0.969256	1.37797	0.10695
ENSG00000213860	processed_pseudogene	RPL21P75	0.391206	1.1566	1.01459	1.31849	0.0295074
ENSG00000213862	processed_pseudogene	ENSG00000213862	0.466028	1.17623	0.987463	1.40108	0.0689721
ENSG00000213864	processed_pseudogene	EEF1B2P2	0.511219	1.13936	0.954452	1.36008	0.148742
ENSG00000213866	processed_pseudogene	YBX1P10	0.422805	1.51374	1.2358	1.85418	6.18945e-05
ENSG00000213867	processed_pseudogene	ENSG00000213867	0.542661	1.16625	1.00608	1.35192	0.0413167
ENSG00000213876	processed_pseudogene	RPL7AP64	0.379059	1.19271	1.02229	1.39154	0.0250747
ENSG00000213881	processed_pseudogene	NPM1P6	0.452714	1.57679	1.33781	1.85845	5.61578e-08
ENSG00000213885	transcribed_processed_pseudogene	RPL13AP7	0.438327	1.23539	1.04814	1.45609	0.011716
ENSG00000213908	unprocessed_pseudogene	CYP2A7P1	0.442871	0.998824	0.846012	1.17924	0.98892
ENSG00000213911	unprocessed_pseudogene	OR2G1P	0.460426	0.898915	0.732058	1.1038	0.309045
ENSG00000213938	processed_pseudogene	SEPHS1P6	0.233697	0.97616	0.814196	1.17034	0.794352
ENSG00000213939	processed_pseudogene	ENSG00000213939	0.498553	1.2231	1.02928	1.45341	0.0221514
ENSG00000213942	processed_pseudogene	ENSG00000213942	0.594402	1.10203	0.920356	1.31956	0.290515
ENSG00000213943	processed_pseudogene	KRT18P17	0.461708	1.19125	1.02724	1.38143	0.0205781
ENSG00000213946	processed_pseudogene	DNAJB1P1	0.564616	1.13065	0.974245	1.31217	0.10599
ENSG00000213950	processed_pseudogene	RPS10P2	0.488917	1.19589	1.01115	1.41437	0.0366617
ENSG00000213962	processed_pseudogene	API5P2	0.414198	0.927928	0.753635	1.14253	0.481004
ENSG00000213970	transcribed_processed_pseudogene	ENSG00000213970	0.275975	1.13118	0.966981	1.32327	0.12347
ENSG00000213976	unprocessed_pseudogene	ENSG00000213976	0.268777	1.13451	0.982562	1.30996	0.0854012
ENSG00000213985	processed_pseudogene	ENSG00000213985	0.351483	1.14719	0.973783	1.35148	0.100539
ENSG00000213997	processed_pseudogene	PGAM1P7	0.486848	1.22876	1.08888	1.3866	0.00083481
ENSG00000214018	processed_pseudogene	RRM2P3	0.520561	1.33777	1.19074	1.50297	9.65448e-07
ENSG00000214027	processed_pseudogene	ARPC3P5	0.557389	1.28437	1.14223	1.4442	2.8882e-05
ENSG00000214077	processed_pseudogene	GNAQP1	0.287759	1.28203	1.10476	1.48774	0.00106771
ENSG00000214093	processed_pseudogene	ENSG00000214093	0.443762	1.15804	0.974518	1.37611	0.0955638
ENSG00000214100	transcribed_unprocessed_pseudogene	PLAC9P1	0.286236	0.794937	0.628567	1.00534	0.0554286
ENSG00000214108	processed_pseudogene	TPT1P5	0.566903	1.01261	0.866114	1.18389	0.875078
ENSG00000214110	transcribed_processed_pseudogene	LDHAP4	0.360071	1.36656	1.14337	1.63332	0.00059769
ENSG00000214135	transcribed_unprocessed_pseudogene	ENSG00000214135	0.282705	1.31028	1.08097	1.58823	0.0059019
ENSG00000214142	processed_pseudogene	RPL7P60	0.434986	0.933549	0.777975	1.12023	0.459734
ENSG00000214144	processed_pseudogene	ENSG00000214144	0.416692	1.18347	1.00944	1.3875	0.0379173
ENSG00000214161	processed_pseudogene	SDC4P	0.405312	0.95825	0.791534	1.16008	0.661886
ENSG00000214174	transcribed_unprocessed_pseudogene	AMZ2P1	0.339698	1.2265	1.0268	1.46506	0.0243487
ENSG00000214176	transcribed_unprocessed_pseudogene	PLEKHM1P1	0.354153	1.17045	0.977265	1.40181	0.0872501
ENSG00000214185	processed_pseudogene	XPOTP1	0.474526	1.31238	1.10585	1.55747	0.0018599
ENSG00000214189	transcribed_unprocessed_pseudogene	ZNF788P	0.328883	1.15007	0.983462	1.34489	0.079927
ENSG00000214192	processed_pseudogene	UBE2V1P2	0.435465	1.11313	0.929877	1.3325	0.242891
ENSG00000214198	transcribed_unitary_pseudogene	TTC41P	0.454462	0.963754	0.810611	1.14583	0.67584
ENSG00000214199	processed_pseudogene	EEF1A1P12	0.504442	1.23484	1.04659	1.45695	0.0124326
ENSG00000214203	processed_pseudogene	RPS4XP1	0.464964	1.18449	1.00584	1.39486	0.0423782
ENSG00000214207	processed_pseudogene	KRT18P10	0.258677	1.07296	0.932078	1.23514	0.326813
ENSG00000214223	processed_pseudogene	HNRNPA1P10	0.527635	1.33356	1.11617	1.59329	0.00152213
ENSG00000214243	processed_pseudogene	ENSG00000214243	0.346607	1.09619	0.937216	1.28213	0.250615
ENSG00000214249	processed_pseudogene	CTAGE11P	0.214015	1.03196	0.875738	1.21604	0.707219
ENSG00000214252	unprocessed_pseudogene	AZGP1P2	0.48337	0.843814	0.698093	1.01995	0.079135
ENSG00000214264	processed_pseudogene	KCTD9P4	0.420842	0.989159	0.811226	1.20612	0.914211
ENSG00000214269	processed_pseudogene	LGMNP1	0.369286	1.28551	1.08579	1.52195	0.00355148
ENSG00000214273	processed_pseudogene	AGGF1P1	0.53922	0.924531	0.739583	1.15573	0.490794
ENSG00000214280	processed_pseudogene	ENSG00000214280	0.443643	1.0862	0.904943	1.30376	0.374726
ENSG00000214282	processed_pseudogene	KRT8P14	0.525633	1.16924	1.0316	1.32524	0.0144143
ENSG00000214297	processed_pseudogene	ALDOAP2	0.53902	1.29445	1.12315	1.49188	0.000365805
ENSG00000214301	processed_pseudogene	ENSG00000214301	0.326892	0.923307	0.763873	1.11602	0.409357
ENSG00000214313	transcribed_unprocessed_pseudogene	AZGP1P1	0.54191	0.79265	0.667104	0.941822	0.00825984
ENSG00000214321	processed_pseudogene	CBX1P4	0.411845	1.00055	0.840227	1.19146	0.995079
ENSG00000214322	processed_pseudogene	CBX1P2	0.30331	1.16337	0.999422	1.35422	0.0508779
ENSG00000214331	transcribed_unprocessed_pseudogene	PDPR2P	0.270111	1.10355	0.917034	1.328	0.296907
ENSG00000214389	processed_pseudogene	RPS3AP26	0.55036	1.24352	1.04548	1.47908	0.0137973
ENSG00000214391	processed_pseudogene	TUBAP2	0.466507	1.4205	1.23371	1.63558	1.06279e-06
ENSG00000214417	processed_pseudogene	KRT18P13	0.300009	1.04685	0.920239	1.19088	0.486336
ENSG00000214424	processed_pseudogene	FAM149B1P1	0.551786	1.20808	1.03087	1.41576	0.0195147
ENSG00000214425	transcribed_unprocessed_pseudogene	LRRC37A4P	0.476176	1.11757	0.975451	1.2804	0.109202
ENSG00000214429	processed_pseudogene	CYCSP6	0.37341	1.18191	1.01341	1.37842	0.0331925
ENSG00000214433	transcribed_unprocessed_pseudogene	GOLGA2P8	0.379872	0.944639	0.795042	1.12238	0.517344
ENSG00000214439	transcribed_unprocessed_pseudogene	FAM185BP	0.293089	1.07069	0.904562	1.26732	0.427218
ENSG00000214455	processed_pseudogene	RCN1P2	0.416171	1.09596	0.919217	1.30668	0.307159
ENSG00000214484	processed_pseudogene	RPSAP28	0.5632	1.11022	0.936292	1.31645	0.22908
ENSG00000214485	processed_pseudogene	RPL7P1	0.45871	1.14633	0.966498	1.35963	0.116748
ENSG00000214533	processed_pseudogene	KRT18P33	0.420174	1.04598	0.876853	1.24774	0.617356
ENSG00000214535	processed_pseudogene	RPS15AP1	0.466527	1.2046	1.02371	1.41746	0.0249459
ENSG00000214541	processed_pseudogene	RPS4XP3	0.511718	1.22204	1.01999	1.46412	0.0296574
ENSG00000214544	transcribed_unprocessed_pseudogene	GTF2IRD2P1	0.448288	0.957386	0.764762	1.19853	0.703977
ENSG00000214549	processed_pseudogene	SDHCP2	0.487176	1.02707	0.860068	1.2265	0.767993
ENSG00000214553	transcribed_unprocessed_pseudogene	LRRC37A11P	0.515116	1.24908	1.11005	1.40552	0.000220651
ENSG00000214558	processed_pseudogene	ENSG00000214558	0.271228	1.1154	0.940042	1.32347	0.210765
ENSG00000214563	processed_pseudogene	GAPDHP15	0.512185	1.03343	0.880506	1.21291	0.687355
ENSG00000214578	processed_pseudogene	HMGN2P15	0.348761	1.07584	0.912473	1.26846	0.384336
ENSG00000214612	processed_pseudogene	RPS19P1	0.482101	1.06036	0.902336	1.24607	0.47656
ENSG00000214653	processed_pseudogene	HNRNPA3P3	0.535511	1.4404	1.22881	1.68841	6.7321e-06
ENSG00000214659	processed_pseudogene	KRT8P26	0.361727	1.22644	1.02285	1.47055	0.0275272
ENSG00000214702	unprocessed_pseudogene	COMMD4P2	0.323409	0.886241	0.737287	1.06529	0.198334
ENSG00000214725	transcribed_unitary_pseudogene	CDIPTOSP	0.432575	1.22381	1.03853	1.44214	0.0158936
ENSG00000214748	processed_pseudogene	ENSG00000214748	0.316521	1.21309	1.06028	1.38791	0.00492125
ENSG00000214760	processed_pseudogene	RPL21P1	0.375248	1.05114	0.925388	1.19397	0.442989
ENSG00000214761	processed_pseudogene	HNRNPA1P15	0.29887	0.942778	0.78603	1.13078	0.525341
ENSG00000214765	transcribed_unprocessed_pseudogene	SEPTIN7P2	0.340506	1.0401	0.859053	1.2593	0.687003
ENSG00000214776	transcribed_unprocessed_pseudogene	ENSG00000214776	0.648153	1.36416	1.17025	1.59021	7.19696e-05
ENSG00000214784	processed_pseudogene	RPS3AP21	0.47924	1.25395	1.06849	1.47162	0.00558616
ENSG00000214796	transcribed_unprocessed_pseudogene	TUBA5P	0.46007	1.11664	0.929284	1.34176	0.239077
ENSG00000214815	processed_pseudogene	IMPDH1P3	0.49411	1.01269	0.893116	1.14826	0.844111
ENSG00000214820	processed_pseudogene	MPRIPP1	0.250207	1.23463	1.04559	1.45784	0.012926
ENSG00000214822	transcribed_unprocessed_pseudogene	KRT16P3	0.469493	0.873879	0.669812	1.14012	0.320443
ENSG00000214826	unprocessed_pseudogene	DDX12P	0.586679	1.33061	1.1046	1.60287	0.00263462
ENSG00000214832	transcribed_processed_pseudogene	UPF3AP2	0.390018	1.29926	1.10138	1.53269	0.00190059
ENSG00000214837	transcribed_unprocessed_pseudogene	LINC01347	0.379672	1.13959	0.990214	1.3115	0.0683359
ENSG00000214855	transcribed_unprocessed_pseudogene	APOC1P1	0.383995	0.897404	0.747489	1.07739	0.245755
ENSG00000214867	processed_pseudogene	SRSF9P1	0.532707	1.21331	1.03182	1.42671	0.0193397
ENSG00000214869	processed_pseudogene	TPM3P4	0.511163	1.26749	1.10274	1.45687	0.00084845
ENSG00000214881	processed_pseudogene	TMEM14DP	0.361931	1.18548	1.00706	1.39551	0.0409019
ENSG00000214888	transcribed_unprocessed_pseudogene	ENSG00000214888	0.518446	1.13971	0.994746	1.3058	0.0595554
ENSG00000214890	processed_pseudogene	ENSG00000214890	0.229473	0.819228	0.670639	1.00074	0.0508515
ENSG00000214925	processed_pseudogene	RPL36AP52	0.463459	0.993476	0.832758	1.18521	0.942045
ENSG00000214961	processed_pseudogene	NT5DC1P2	0.342152	1.00253	0.835142	1.20346	0.978413
ENSG00000214973	processed_pseudogene	CHCHD3P3	0.335909	1.24946	1.03883	1.5028	0.0180622
ENSG00000214988	processed_pseudogene	RPL7AP26	0.404517	0.958346	0.796383	1.15325	0.652388
ENSG00000215006	processed_pseudogene	CHCHD2P2	0.355379	1.17476	0.972543	1.41901	0.0947027
ENSG00000215007	processed_pseudogene	DNAJA1P3	0.479287	1.14039	0.961838	1.35209	0.130505
ENSG00000215030	processed_pseudogene	RPL13P12	0.358707	1.17073	0.99731	1.37431	0.0539759
ENSG00000215032	processed_pseudogene	GNL3LP1	0.480072	1.3156	1.13687	1.52242	0.000231533
ENSG00000215034	processed_pseudogene	DSTNP4	0.283632	1.16256	1.0153	1.33119	0.0292797
ENSG00000215043	processed_pseudogene	GLULP6	0.538765	0.733959	0.535714	1.00557	0.0541791
ENSG00000215086	processed_pseudogene	NPM1P24	0.451678	1.26259	1.09605	1.45444	0.00123439
ENSG00000215089	processed_pseudogene	KRT18P11	0.267185	1.14602	1.00417	1.3079	0.0432047
ENSG00000215093	processed_pseudogene	EEF1A1P29	0.535873	1.07918	0.915056	1.27275	0.365284
ENSG00000215097	processed_pseudogene	ENSG00000215097	0.389896	1.09997	0.926534	1.30588	0.27642
ENSG00000215102	processed_pseudogene	TERF1P4	0.453601	0.932008	0.767662	1.13154	0.476828
ENSG00000215105	processed_pseudogene	TTC3P1	0.216286	0.95901	0.80512	1.14231	0.63907
ENSG00000215110	processed_pseudogene	UGT2B25P	0.355014	1.24285	1.12022	1.37889	4.09407e-05
ENSG00000215124	processed_pseudogene	AMD1P4	0.30878	0.881407	0.712125	1.09093	0.245995
ENSG00000215146	transcribed_unprocessed_pseudogene	ENSG00000215146	0.544942	1.24522	1.07537	1.44189	0.00337635
ENSG00000215151	unprocessed_pseudogene	ABCD1P2	0.562247	0.945683	0.785055	1.13918	0.556526
ENSG00000215154	transcribed_unprocessed_pseudogene	ENSG00000215154	0.246755	1.25701	1.05765	1.49395	0.00943026
ENSG00000215158	transcribed_unprocessed_pseudogene	ENSG00000215158	0.457233	1.26869	1.08973	1.47704	0.00215785
ENSG00000215165	processed_pseudogene	TCEA1P3	0.262905	1.01123	0.86358	1.18413	0.889701
ENSG00000215177	IG_V_pseudogene	IGLV8OR8-1	0.612207	0.850262	0.620754	1.16462	0.312231
ENSG00000215190	transcribed_unprocessed_pseudogene	LINC00680	0.393518	1.21597	1.00196	1.47568	0.047726
ENSG00000215198	processed_pseudogene	ENSG00000215198	0.52325	1.02463	0.860606	1.21992	0.784563
ENSG00000215199	processed_pseudogene	YWHAZP6	0.421553	1.25734	1.05687	1.49584	0.0097618
ENSG00000215208	processed_pseudogene	KRT18P60	0.508199	0.963379	0.800244	1.15977	0.693486
ENSG00000215221	transcribed_processed_pseudogene	UBA52P6	0.555759	1.23124	1.04621	1.44899	0.0122892
ENSG00000215223	processed_pseudogene	CYP51A1P3	0.418997	1.06911	0.925349	1.23521	0.364414
ENSG00000215237	unprocessed_pseudogene	ENSG00000215237	0.476636	1.07287	0.921999	1.24844	0.362986
ENSG00000215267	transcribed_unprocessed_pseudogene	AKR1C7P	0.490904	1.31896	1.11013	1.56707	0.00164405
ENSG00000215270	processed_pseudogene	TOMM40P2	0.467349	1.32991	1.14598	1.54336	0.000173882
ENSG00000215283	processed_pseudogene	HMGB3P24	0.304701	1.06581	0.892104	1.27333	0.482594
ENSG00000215302	transcribed_unprocessed_pseudogene	ENSG00000215302	0.367142	1.02107	0.857176	1.2163	0.815308
ENSG00000215325	processed_pseudogene	ASS1P10	0.395862	1.00913	0.838526	1.21444	0.923394
ENSG00000215326	processed_pseudogene	GPX1P2	0.411365	1.2026	1.02868	1.40592	0.020629
ENSG00000215347	transcribed_processed_pseudogene	SLC25A5P1	0.45992	1.27229	1.06794	1.51574	0.00702236
ENSG00000215388	processed_pseudogene	ACTG1P3	0.224339	1.00854	0.855977	1.18831	0.919017
ENSG00000215399	processed_pseudogene	HMGB3P7	0.376889	0.988737	0.83193	1.1751	0.897702
ENSG00000215409	unprocessed_pseudogene	ENSG00000215409	0.461112	0.947427	0.797363	1.12573	0.539327
ENSG00000215452	transcribed_unitary_pseudogene	ZNF663P	0.504963	1.3006	1.14863	1.47267	3.38562e-05
ENSG00000215464	processed_pseudogene	ENSG00000215464	0.432675	1.09003	0.920504	1.29078	0.317541
ENSG00000215493	processed_pseudogene	ENSG00000215493	0.345528	1.16988	1.00129	1.36686	0.0481288
ENSG00000215512	transcribed_unprocessed_pseudogene	ENSG00000215512	0.372674	1.09375	0.938042	1.2753	0.252764
ENSG00000215515	processed_pseudogene	IFIT1P1	0.584657	1.11457	0.938012	1.32437	0.217681
ENSG00000215548	unprocessed_pseudogene	FRG1JP	0.369171	1.18171	0.989951	1.41062	0.0645782
ENSG00000215553	processed_pseudogene	KRT18P3	0.357446	0.869381	0.724303	1.04352	0.132926
ENSG00000215606	processed_pseudogene	KRT18P35	0.467617	0.999481	0.856011	1.167	0.994763
ENSG00000215630	unprocessed_pseudogene	GUSBP9	0.302326	1.00086	0.845729	1.18445	0.991985
ENSG00000215785	processed_pseudogene	CFL1P6	0.389672	0.924935	0.764397	1.11919	0.422399
ENSG00000215790	transcribed_unprocessed_pseudogene	SLC35E2A	0.211748	1.14955	0.980183	1.34817	0.0865606
ENSG00000215796	processed_pseudogene	ENSG00000215796	0.391081	1.05592	0.897943	1.24169	0.510488
ENSG00000215807	processed_pseudogene	KRT18P65	0.362253	1.09105	0.932231	1.27693	0.27762
ENSG00000215811	transcribed_unitary_pseudogene	BTNL10	0.511027	1.15305	0.974794	1.3639	0.096508
ENSG00000215833	processed_pseudogene	QRSL1P1	0.327654	0.957697	0.791596	1.15865	0.6565
ENSG00000215834	transcribed_unprocessed_pseudogene	FMO9P	0.455306	1.23502	1.11036	1.37366	0.000100922
ENSG00000215835	processed_pseudogene	ENSG00000215835	0.27275	1.29749	1.09422	1.53852	0.00273758
ENSG00000215840	processed_pseudogene	ENSG00000215840	0.528331	1.10522	0.93299	1.30924	0.247079
ENSG00000215859	transcribed_unprocessed_pseudogene	PDZK1P1	0.517634	1.16297	1.00832	1.34134	0.038096
ENSG00000215861	transcribed_unprocessed_pseudogene	ENSG00000215861	0.452326	1.14594	0.966452	1.35875	0.117034
ENSG00000215873	processed_pseudogene	FEN1P1	0.473662	1.22745	1.06426	1.41565	0.00486777
ENSG00000215895	processed_pseudogene	HSPA5P1	0.48903	1.20577	1.02239	1.42204	0.0262154
ENSG00000215908	transcribed_unprocessed_pseudogene	CROCCP2	0.246976	1.00085	0.849993	1.17847	0.991895
ENSG00000215914	unprocessed_pseudogene	MMP23A	0.491019	1.01577	0.856183	1.2051	0.857614
ENSG00000216285	processed_pseudogene	ENSG00000216285	0.393897	1.2979	1.10577	1.52342	0.00142289
ENSG00000216316	processed_pseudogene	ENSG00000216316	0.466406	1.23626	1.06506	1.43498	0.00529
ENSG00000216347	processed_pseudogene	RPL10P10	0.655495	1.27847	1.11258	1.46911	0.00053156
ENSG00000216480	processed_pseudogene	ENSG00000216480	0.40919	1.21455	1.03793	1.42122	0.0153376
ENSG00000216516	processed_pseudogene	ENSG00000216516	0.346142	0.894047	0.730759	1.09382	0.276401
ENSG00000216624	transcribed_processed_pseudogene	GAPDHP72	0.40656	1.25671	1.08467	1.45604	0.00234987
ENSG00000216639	processed_pseudogene	ENSG00000216639	0.341323	0.776536	0.615373	0.979907	0.0330904
ENSG00000216676	processed_pseudogene	RPL8P1	0.368043	1.04086	0.883113	1.22679	0.632938
ENSG00000216721	processed_pseudogene	ENSG00000216721	0.481684	1.19529	1.04304	1.36977	0.0102821
ENSG00000216740	processed_pseudogene	ANXA2P3	0.468601	1.30474	1.09868	1.54945	0.00242137
ENSG00000216775	transcribed_unprocessed_pseudogene	ENSG00000216775	0.446525	1.09928	0.920764	1.3124	0.295147
ENSG00000216809	processed_pseudogene	ENSG00000216809	0.529535	1.01272	0.838392	1.22331	0.895631
ENSG00000216835	processed_pseudogene	RBMXP1	0.404149	1.02908	0.884131	1.1978	0.711306
ENSG00000216854	processed_pseudogene	RPL17P26	0.408545	1.14965	0.98715	1.3389	0.0728739
ENSG00000216866	processed_pseudogene	RPS2P55	0.46697	1.18867	1.00459	1.40649	0.0440866
ENSG00000216867	processed_pseudogene	RPL22P12	0.544443	1.28448	1.10709	1.49031	0.000961578
ENSG00000216901	unprocessed_pseudogene	ZNF603P	0.442182	1.19249	1.01414	1.40219	0.0331809
ENSG00000216906	processed_pseudogene	ENSG00000216906	0.426609	0.976554	0.805225	1.18434	0.809515
ENSG00000216966	processed_pseudogene	ENSG00000216966	0.427622	0.966264	0.801868	1.16437	0.71835
ENSG00000216990	processed_pseudogene	HSPD1P10	0.407147	1.02037	0.856301	1.21587	0.821645
ENSG00000217027	processed_pseudogene	TPT1P4	0.529727	0.950048	0.79847	1.1304	0.563387
ENSG00000217060	unprocessed_pseudogene	ENSG00000217060	0.354437	1.12031	0.934459	1.34312	0.219634
ENSG00000217078	processed_pseudogene	ENSG00000217078	0.379557	1.21735	1.04029	1.42455	0.0141885
ENSG00000217094	processed_pseudogene	PPIAP31	0.432958	1.33759	1.12517	1.59012	0.000978748
ENSG00000217130	processed_pseudogene	ENSG00000217130	0.574115	1.07437	0.901609	1.28023	0.422565
ENSG00000217165	processed_pseudogene	ANKRD18EP	0.260083	1.16831	0.982392	1.38942	0.0785645
ENSG00000217228	unprocessed_pseudogene	GSTA12P	0.295002	0.837907	0.688245	1.02011	0.0781368
ENSG00000217261	transcribed_unprocessed_pseudogene	POM121L4P	0.527523	1.05779	0.884714	1.26472	0.537707
ENSG00000217275	processed_pseudogene	ENSG00000217275	0.39653	1.00179	0.840781	1.19363	0.984039
ENSG00000217289	processed_pseudogene	ENSG00000217289	0.481359	1.06646	0.8976	1.26708	0.464406
ENSG00000217325	transcribed_processed_pseudogene	PRELID1P1	0.351163	1.35196	1.14783	1.59239	0.000305158
ENSG00000217447	processed_pseudogene	ENSG00000217447	0.420915	1.06644	0.907354	1.25343	0.435126
ENSG00000217527	transcribed_processed_pseudogene	RPS16P5	0.386331	0.938172	0.778592	1.13046	0.502278
ENSG00000217624	processed_pseudogene	YWHAZP10	0.381609	1.32077	1.12567	1.5497	0.000646104
ENSG00000217643	processed_pseudogene	PTGES3P2	0.28044	0.936253	0.788668	1.11146	0.451687
ENSG00000217646	processed_pseudogene	H2BC16P	0.613377	1.01358	0.871571	1.17873	0.86094
ENSG00000217653	processed_pseudogene	PIMREGP3	0.336128	1.05099	0.879204	1.25634	0.584959
ENSG00000217716	processed_pseudogene	RPS10P3	0.514817	1.15525	0.981335	1.35999	0.0829836
ENSG00000217791	processed_pseudogene	ASS1P9	0.428349	0.797631	0.634578	1.00258	0.0526384
ENSG00000217801	transcribed_unprocessed_pseudogene	ENSG00000217801	0.503487	1.29048	1.08583	1.5337	0.00379604
ENSG00000217824	processed_pseudogene	SNRPEP6	0.549661	0.995727	0.843049	1.17605	0.959782
ENSG00000217835	processed_pseudogene	RBMXP5	0.472172	1.19152	1.02207	1.38906	0.025161
ENSG00000217862	processed_pseudogene	H4C10P	0.442969	0.967561	0.806482	1.16081	0.72263
ENSG00000218027	processed_pseudogene	ENSG00000218027	0.549246	1.25982	1.10241	1.4397	0.000694562
ENSG00000218052	transcribed_unprocessed_pseudogene	ADAMTS7P4	0.450939	1.10682	0.939687	1.30369	0.224303
ENSG00000218175	processed_pseudogene	ENSG00000218175	0.451034	1.1369	0.972863	1.32859	0.106548
ENSG00000218186	processed_pseudogene	KRT8P43	0.500665	0.996867	0.831395	1.19527	0.972969
ENSG00000218194	processed_pseudogene	HLFP1	0.398391	1.08046	0.91527	1.27546	0.360657
ENSG00000218208	processed_pseudogene	RPS27AP11	0.4662	1.17373	0.992925	1.38747	0.0605491
ENSG00000218226	processed_pseudogene	TATDN2P2	0.408718	1.1529	0.970988	1.36889	0.10439
ENSG00000218227	transcribed_processed_pseudogene	ENSG00000218227	0.487706	1.31754	1.12074	1.54889	0.000835029
ENSG00000218233	unitary_pseudogene	NEPNP	0.368568	1.00102	0.849333	1.1798	0.990299
ENSG00000218283	processed_pseudogene	MORF4L1P1	0.259445	1.20946	1.00151	1.46059	0.0482001
ENSG00000218347	processed_pseudogene	HNRNPA1P1	0.348541	0.99915	0.823539	1.21221	0.993121
ENSG00000218350	processed_pseudogene	LYPLA1P3	0.262231	1.10764	0.941942	1.30249	0.216258
ENSG00000218358	transcribed_unprocessed_pseudogene	RAET1K	0.436879	1.37219	1.19842	1.57115	4.64708e-06
ENSG00000218418	processed_pseudogene	ENSG00000218418	0.322173	1.49963	1.28339	1.7523	3.38731e-07
ENSG00000218426	processed_pseudogene	ENSG00000218426	0.373931	1.15331	0.962297	1.38225	0.122596
ENSG00000218472	processed_pseudogene	ENSG00000218472	0.411083	1.29985	1.12511	1.50173	0.000370394
ENSG00000218476	processed_pseudogene	ENSG00000218476	0.512082	1.0385	0.887465	1.21523	0.637586
ENSG00000218502	processed_pseudogene	H2AZP3	0.53044	1.21721	1.03246	1.43503	0.0192686
ENSG00000218565	processed_pseudogene	ENSG00000218565	0.403246	1.22396	0.988961	1.5148	0.0631818
ENSG00000218582	processed_pseudogene	GAPDHP63	0.317658	1.28925	1.10026	1.5107	0.00168185
ENSG00000218586	processed_pseudogene	ENSG00000218586	0.313097	1.15758	1.00072	1.33904	0.0488826
ENSG00000218617	processed_pseudogene	ENSG00000218617	0.415251	0.778563	0.591899	1.02409	0.073498
ENSG00000218631	processed_pseudogene	ENSG00000218631	0.459314	1.02144	0.870951	1.19794	0.794166
ENSG00000218682	processed_pseudogene	ENSG00000218682	0.518406	1.0197	0.893205	1.1641	0.772858
ENSG00000218890	processed_pseudogene	NUFIP1P1	0.396726	1.10241	0.970949	1.25166	0.132348
ENSG00000218980	processed_pseudogene	FTH1P15	0.295727	1.24293	1.04384	1.48	0.0146176
ENSG00000218991	processed_pseudogene	CCNG1P1	0.501578	0.985483	0.812231	1.19569	0.882156
ENSG00000218996	processed_pseudogene	ARL4AP5	0.324212	1.33022	1.14487	1.54557	0.000193655
ENSG00000219023	processed_pseudogene	ENSG00000219023	0.46575	1.11234	0.950796	1.30132	0.183601
ENSG00000219039	processed_pseudogene	ENSG00000219039	0.417306	1.07488	0.921932	1.2532	0.356514
ENSG00000219085	processed_pseudogene	NPM1P37	0.485061	1.17632	0.999427	1.38451	0.0508112
ENSG00000219102	processed_pseudogene	HNRNPA3P12	0.403372	1.27941	1.07398	1.52413	0.0057934
ENSG00000219133	processed_pseudogene	ENSG00000219133	0.385103	1.10347	0.940236	1.29505	0.228019
ENSG00000219163	processed_pseudogene	HMGB1P20	0.511902	1.15979	0.992194	1.35569	0.0626667
ENSG00000219201	processed_pseudogene	ENSG00000219201	0.373347	1.17953	0.99327	1.40072	0.059706
ENSG00000219240	processed_pseudogene	ENSG00000219240	0.513768	1.08215	0.960563	1.21914	0.194179
ENSG00000219257	processed_pseudogene	NPM1P38	0.29698	1.16827	1.00998	1.35136	0.0362903
ENSG00000219274	processed_pseudogene	RPS20P2	0.453203	0.975349	0.822739	1.15627	0.773725
ENSG00000219355	processed_pseudogene	RPL31P52	0.609295	1.17062	0.987841	1.38723	0.0689526
ENSG00000219361	processed_pseudogene	RPSAP72	0.247192	0.95885	0.805838	1.14092	0.635693
ENSG00000219391	processed_pseudogene	ENSG00000219391	0.464109	0.877236	0.717441	1.07262	0.201729
ENSG00000219392	transcribed_unprocessed_pseudogene	ZNF602P	0.452324	1.28799	1.11094	1.49326	0.000795502
ENSG00000219395	processed_pseudogene	HSPA8P15	0.281781	1.09137	0.927099	1.28475	0.293483
ENSG00000219433	processed_pseudogene	BTBD10P2	0.42024	1.11352	0.947946	1.30802	0.190489
ENSG00000219451	processed_pseudogene	RPL23P8	0.48349	1.19274	1.01788	1.39764	0.0293306
ENSG00000219470	processed_pseudogene	ENSG00000219470	0.393101	1.24725	1.08497	1.43379	0.00189133
ENSG00000219487	processed_pseudogene	ENSG00000219487	0.399378	1.207	1.03627	1.40585	0.0156122
ENSG00000219491	transcribed_processed_pseudogene	TPT1P8	0.519676	0.905112	0.736063	1.11299	0.344588
ENSG00000219529	processed_pseudogene	ENSG00000219529	0.399826	1.39677	1.17999	1.65336	0.000103003
ENSG00000219559	processed_pseudogene	ENSG00000219559	0.375346	0.937042	0.791271	1.10967	0.450998
ENSG00000219565	transcribed_processed_pseudogene	ZPR1P1	0.571173	1.0425	0.897093	1.21147	0.587104
ENSG00000219622	processed_pseudogene	ENSG00000219622	0.484447	1.16385	0.987133	1.37219	0.0709444
ENSG00000219642	processed_pseudogene	BMPR1AP1	0.248576	1.11072	0.933982	1.32091	0.235001
ENSG00000219653	processed_pseudogene	GCNT1P4	0.492751	0.960607	0.813954	1.13368	0.634435
ENSG00000219693	unprocessed_pseudogene	FGF7P8	0.395621	1.06239	0.896822	1.25853	0.483818
ENSG00000219747	processed_pseudogene	RPL32P16	0.478568	1.15135	0.977602	1.35597	0.0913031
ENSG00000219755	processed_pseudogene	ENSG00000219755	0.541688	1.03924	0.879455	1.22804	0.651385
ENSG00000219797	processed_pseudogene	PPIAP9	0.379925	1.11398	0.929916	1.33449	0.241428
ENSG00000219891	transcribed_unprocessed_pseudogene	ZSCAN12P1	0.487294	0.985076	0.822057	1.18042	0.870595
ENSG00000219926	transcribed_unprocessed_pseudogene	OR7E104P	0.391985	1.04111	0.873486	1.2409	0.652871
ENSG00000219928	processed_pseudogene	ENSG00000219928	0.445126	1.03282	0.862903	1.23621	0.724719
ENSG00000219932	processed_pseudogene	RPL12P8	0.534176	0.979617	0.811319	1.18283	0.830454
ENSG00000219951	processed_pseudogene	ENSG00000219951	0.406691	1.23835	1.06771	1.43626	0.00471247
ENSG00000219992	processed_pseudogene	ENSG00000219992	0.406113	0.941541	0.783338	1.13169	0.520992
ENSG00000220113	processed_pseudogene	MTCYBP4	0.456295	1.00914	0.857631	1.18741	0.912718
ENSG00000220131	processed_pseudogene	ENSG00000220131	0.624037	1.01564	0.858871	1.20103	0.856003
ENSG00000220154	processed_pseudogene	ENSG00000220154	0.688654	1.20367	1.05108	1.37841	0.00735574
ENSG00000220157	processed_pseudogene	HNRNPA1P12	0.421319	1.21577	1.01371	1.4581	0.0351304
ENSG00000220237	processed_pseudogene	RPS24P12	0.548169	1.02322	0.859106	1.2187	0.796869
ENSG00000220267	processed_pseudogene	ACTBP8	0.529316	1.25241	1.08666	1.44346	0.00188796
ENSG00000220305	processed_pseudogene	HNRNPH1P1	0.413776	0.950549	0.798286	1.13185	0.569085
ENSG00000220323	transcribed_unprocessed_pseudogene	H2BC19P	0.378629	1.19988	1.024	1.40598	0.0242456
ENSG00000220377	unprocessed_pseudogene	GSTA8P	0.508157	1.09047	0.937179	1.26885	0.262476
ENSG00000220378	processed_pseudogene	KRT8P42	0.60679	1.14235	0.982188	1.32862	0.0842084
ENSG00000220392	processed_pseudogene	FCF1P5	0.351744	0.978696	0.817936	1.17105	0.814041
ENSG00000220412	processed_pseudogene	ENSG00000220412	0.393696	1.00374	0.843894	1.19387	0.966314
ENSG00000220472	processed_pseudogene	ENSG00000220472	0.450823	1.16524	0.996634	1.36236	0.0551514
ENSG00000220494	processed_pseudogene	YAP1P1	0.441473	1.09739	0.903542	1.33282	0.348694
ENSG00000220517	processed_pseudogene	ASS1P1	0.427454	0.89681	0.739186	1.08805	0.269448
ENSG00000220563	transcribed_processed_pseudogene	PKMP3	0.37792	0.984695	0.830581	1.1674	0.859036
ENSG00000220583	processed_pseudogene	RPL35P2	0.452806	1.17642	0.973253	1.422	0.0930175
ENSG00000220614	processed_pseudogene	ENSG00000220614	0.286048	1.0694	0.907911	1.25961	0.421793
ENSG00000220695	processed_pseudogene	ENSG00000220695	0.355954	1.04919	0.906297	1.2146	0.520363
ENSG00000220749	processed_pseudogene	RPL21P28	0.433655	1.02198	0.868844	1.2021	0.79296
ENSG00000220771	processed_pseudogene	BOLA2P3	0.500534	1.22733	1.03262	1.45876	0.0201196
ENSG00000220785	transcribed_unprocessed_pseudogene	MTMR9LP	0.336038	0.789225	0.647266	0.962318	0.0193035
ENSG00000220793	processed_pseudogene	RPL21P119	0.431731	1.17972	1.03074	1.35025	0.01642
ENSG00000220804	transcribed_unprocessed_pseudogene	LINC01881	0.339883	1.07307	0.905489	1.27167	0.415624
ENSG00000220842	processed_pseudogene	RPL21P16	0.431832	1.32705	1.1329	1.55448	0.000454782
ENSG00000220848	transcribed_processed_pseudogene	RPS18P9	0.361912	0.981289	0.826323	1.16532	0.829467
ENSG00000220875	processed_pseudogene	H3C9P	0.569128	1.11738	0.9354	1.33477	0.221068
ENSG00000220920	unprocessed_pseudogene	ENSG00000220920	0.445914	1.20721	1.01895	1.43025	0.0294842
ENSG00000220937	processed_pseudogene	HNRNPA1P41	0.340313	1.13472	0.94846	1.35756	0.167112
ENSG00000221930	transcribed_processed_pseudogene	DENND10P1	0.245118	1.3152	1.11231	1.55511	0.00135063
ENSG00000221957	polymorphic_pseudogene	KIR2DS4	0.460093	0.893673	0.725021	1.10156	0.292105
ENSG00000222019	transcribed_unprocessed_pseudogene	URAHP	0.421185	0.895275	0.750889	1.06743	0.217645
ENSG00000222037	IG_C_pseudogene	IGLC6	0.58491	0.842718	0.69352	1.02401	0.0852001
ENSG00000222108	rRNA_pseudogene	RNA5SP317	0.43062	0.986507	0.835294	1.1651	0.872867
ENSG00000222236	rRNA_pseudogene	RNA5SP163	0.423373	1.01734	0.857325	1.20723	0.843894
ENSG00000222248	rRNA_pseudogene	RNA5SP201	0.377977	1.10621	0.945693	1.29398	0.206978
ENSG00000222268	rRNA_pseudogene	RNA5SP425	0.355065	1.05425	0.894744	1.24218	0.527936
ENSG00000222317	rRNA_pseudogene	RNA5SP118	0.322888	1.03567	0.864806	1.2403	0.703189
ENSG00000222383	rRNA_pseudogene	RNA5SP203	0.265158	1.04596	0.881499	1.24111	0.606641
ENSG00000222578	rRNA_pseudogene	RNA5SP345	0.298744	0.764358	0.621948	0.939378	0.0106356
ENSG00000222585	rRNA_pseudogene	RNA5SP494	0.492406	0.900151	0.740989	1.0935	0.289325
ENSG00000223177	rRNA_pseudogene	RNA5SP39	0.349804	0.986717	0.829445	1.17381	0.880019
ENSG00000223259	rRNA_pseudogene	RNA5SP508	0.396594	0.930722	0.77523	1.1174	0.441433
ENSG00000223274	rRNA_pseudogene	RNA5SP498	0.512326	1.03661	0.894555	1.20122	0.632545
ENSG00000223318	rRNA_pseudogene	RNA5SP111	0.478332	0.870701	0.734815	1.03172	0.109754
ENSG00000223361	transcribed_processed_pseudogene	FTH1P10	0.28706	1.26749	1.1015	1.45849	0.000933684
ENSG00000223396	transcribed_processed_pseudogene	RPS10P7	0.43023	1.09048	0.919941	1.29263	0.318158
ENSG00000223431	processed_pseudogene	MTND6P21	0.289036	0.798393	0.663809	0.960264	0.0168279
ENSG00000223452	processed_pseudogene	HMGN2P18	0.535627	1.10472	0.923348	1.32171	0.276419
ENSG00000223459	unprocessed_pseudogene	TCAF1P1	0.255258	1.16368	0.983906	1.37631	0.0766495
ENSG00000223476	processed_pseudogene	VN1R42P	0.401504	1.12439	0.9573	1.32064	0.1532
ENSG00000223490	processed_pseudogene	CHCHD2P5	0.329737	1.19097	1.03235	1.37395	0.0165471
ENSG00000223505	processed_pseudogene	RPL35AP5	0.370332	0.98031	0.820845	1.17075	0.826224
ENSG00000223508	transcribed_processed_pseudogene	RPL23AP53	0.491609	1.29647	1.09863	1.52995	0.00211668
ENSG00000223509	transcribed_processed_pseudogene	ENSG00000223509	0.329282	1.05722	0.890889	1.25462	0.524038
ENSG00000223518	transcribed_processed_pseudogene	CSNK1A1P1	0.293675	0.927536	0.75315	1.1423	0.479002
ENSG00000223519	transcribed_unitary_pseudogene	KIF28P	0.505888	1.07524	0.913634	1.26543	0.382674
ENSG00000223529	processed_pseudogene	EEF1A1P8	0.542952	1.13961	0.967116	1.34287	0.118604
ENSG00000223551	processed_pseudogene	TMSB4XP4	0.337399	1.17143	1.0139	1.35345	0.0317715
ENSG00000223559	processed_pseudogene	ENSG00000223559	0.388372	1.10546	0.938411	1.30225	0.230339
ENSG00000223564	unprocessed_pseudogene	CYP4F32P	0.343351	1.03159	0.885466	1.20184	0.689809
ENSG00000223599	processed_pseudogene	ENSG00000223599	0.455763	1.14613	1.00443	1.30782	0.0428113
ENSG00000223603	unprocessed_pseudogene	CRPP1	0.454578	0.976044	0.827328	1.15149	0.773736
ENSG00000223612	processed_pseudogene	ENSG00000223612	0.321622	1.44036	1.20366	1.7236	6.78336e-05
ENSG00000223622	unprocessed_pseudogene	GSTA6P	0.450599	1.05815	0.876596	1.27729	0.55619
ENSG00000223629	unprocessed_pseudogene	DEFA8P	0.457246	1.09424	0.935506	1.27991	0.26006
ENSG00000223656	processed_pseudogene	HMGB3P10	0.596336	0.955255	0.808594	1.12852	0.590386
ENSG00000223679	unprocessed_pseudogene	ENSG00000223679	0.532567	0.938612	0.789088	1.11647	0.474248
ENSG00000223705	transcribed_unprocessed_pseudogene	NSUN5P1	0.454219	1.22076	0.997382	1.49416	0.0530472
ENSG00000223722	processed_pseudogene	IFITM3P2	0.391848	0.941567	0.788267	1.12468	0.506651
ENSG00000223723	processed_pseudogene	TFDP1P2	0.450065	0.9179	0.768419	1.09646	0.344866
ENSG00000223728	processed_pseudogene	ENSG00000223728	0.595431	0.849672	0.654597	1.10288	0.220906
ENSG00000223739	processed_pseudogene	RPS15AP15	0.56529	1.06036	0.899819	1.24953	0.484134
ENSG00000223750	unprocessed_pseudogene	SIRPB3P	0.40908	0.914562	0.743195	1.12544	0.398866
ENSG00000223760	transcribed_unprocessed_pseudogene	MED15P9	0.548709	1.05767	0.912482	1.22595	0.45675
ENSG00000223773	transcribed_unprocessed_pseudogene	CD99P1	0.404576	1.12667	0.950688	1.33522	0.168707
ENSG00000223787	processed_pseudogene	ENSG00000223787	0.568407	1.05813	0.899429	1.24483	0.495565
ENSG00000223788	unprocessed_pseudogene	DIS3L2P1	0.442068	0.93944	0.785038	1.12421	0.495287
ENSG00000223803	processed_pseudogene	RPS20P14	0.406822	1.25789	1.07866	1.4669	0.0034402
ENSG00000223804	transcribed_unprocessed_pseudogene	ENSG00000223804	0.585079	1.2995	1.08195	1.56079	0.00506899
ENSG00000223820	transcribed_unprocessed_pseudogene	CFL1P1	0.48955	1.31557	1.13179	1.52918	0.000353485
ENSG00000223825	processed_pseudogene	DAZAP2P1	0.347442	1.10166	0.915371	1.32586	0.305659
ENSG00000223849	processed_pseudogene	ENSG00000223849	0.380687	0.938418	0.792162	1.11168	0.462186
ENSG00000223861	processed_pseudogene	ENSG00000223861	0.453852	1.23116	1.05231	1.44041	0.00941441
ENSG00000223873	processed_pseudogene	SAP18P2	0.360846	1.04758	0.889474	1.2338	0.577609
ENSG00000223878	processed_pseudogene	PPIAP53	0.416947	1.03846	0.867577	1.24301	0.680763
ENSG00000223890	processed_pseudogene	ENSG00000223890	0.528822	1.10358	0.966981	1.25949	0.143758
ENSG00000223920	processed_pseudogene	ENSG00000223920	0.378696	1.24026	1.07433	1.43181	0.00329981
ENSG00000223922	processed_pseudogene	ASS1P2	0.445216	0.896784	0.636989	1.26254	0.532493
ENSG00000223931	unprocessed_pseudogene	ENSG00000223931	0.581983	0.884671	0.724014	1.08098	0.23075
ENSG00000223940	processed_pseudogene	KRT8P8	0.632853	1.09117	0.921172	1.29254	0.312625
ENSG00000223945	processed_pseudogene	ENSG00000223945	0.243642	1.05359	0.884896	1.25445	0.557609
ENSG00000223959	transcribed_unitary_pseudogene	AFG3L1P	0.338717	1.09225	0.898176	1.32826	0.376665
ENSG00000223973	transcribed_processed_pseudogene	PAFAH1B1P2	0.464848	1.15153	1.0081	1.31537	0.0376372
ENSG00000223974	processed_pseudogene	BNIP3P42	0.417751	1.06963	0.926159	1.23532	0.359654
ENSG00000223977	processed_pseudogene	ENSG00000223977	0.35528	0.96657	0.789669	1.1831	0.741638
ENSG00000224003	processed_pseudogene	YES1P1	0.565707	1.02952	0.907298	1.16821	0.651831
ENSG00000224004	processed_pseudogene	ATP5F1CP1	0.502013	1.10762	0.931571	1.31695	0.247119
ENSG00000224016	unprocessed_pseudogene	ENSG00000224016	0.339982	1.21498	1.02633	1.43831	0.0237096
ENSG00000224019	processed_pseudogene	RPL21P32	0.405521	0.883585	0.721022	1.0828	0.232826
ENSG00000224040	processed_pseudogene	HMGN1P4	0.406908	1.37697	1.19578	1.58563	8.84279e-06
ENSG00000224060	transcribed_unprocessed_pseudogene	ARSLP1	0.387618	0.997893	0.835449	1.19192	0.981434
ENSG00000224067	processed_pseudogene	ENSG00000224067	0.458142	1.04002	0.877188	1.23309	0.65148
ENSG00000224080	processed_pseudogene	UBE2FP1	0.363954	1.19721	1.01516	1.41191	0.0324606
ENSG00000224081	transcribed_processed_pseudogene	SLC44A3-AS1	0.534465	1.24093	1.06882	1.44076	0.00460296
ENSG00000224083	unprocessed_pseudogene	MTCO1P11	0.264141	0.823815	0.669139	1.01425	0.0677523
ENSG00000224094	processed_pseudogene	RPS24P8	0.472581	1.237	1.0421	1.46836	0.0150419
ENSG00000224097	transcribed_processed_pseudogene	ENSG00000224097	0.390919	0.916966	0.753589	1.11576	0.386572
ENSG00000224121	processed_pseudogene	ATG12P2	0.637785	1.13723	0.982515	1.31631	0.0847903
ENSG00000224126	processed_pseudogene	UBE2SP2	0.482296	1.2757	1.11278	1.46248	0.000477981
ENSG00000224183	processed_pseudogene	SDHDP6	0.498331	0.888486	0.737221	1.07079	0.214348
ENSG00000224236	processed_pseudogene	MRRFP1	0.526217	1.06301	0.900101	1.25541	0.471565
ENSG00000224245	unprocessed_pseudogene	ENSG00000224245	0.552118	1.00474	0.850688	1.1867	0.955553
ENSG00000224255	processed_pseudogene	PDCL3P6	0.167246	1.17124	0.989487	1.38637	0.0661918
ENSG00000224261	processed_pseudogene	RPSAP18	0.370617	1.14825	0.957408	1.37714	0.136058
ENSG00000224273	transcribed_unprocessed_pseudogene	ENSG00000224273	0.281138	0.833685	0.672951	1.03281	0.0960046
ENSG00000224287	transcribed_processed_pseudogene	MSL3P1	0.314257	1.42605	1.21355	1.67576	1.62543e-05
ENSG00000224291	processed_pseudogene	RPL38P6	0.495626	1.00948	0.854754	1.1922	0.911537
ENSG00000224295	unitary_pseudogene	OLFM5P	0.309848	1.04722	0.886086	1.23766	0.588337
ENSG00000224299	unprocessed_pseudogene	MTATP6P16	0.506235	0.98646	0.808292	1.2039	0.893301
ENSG00000224309	transcribed_unprocessed_pseudogene	ANKRD30BP2	0.456539	1.06025	0.93621	1.20072	0.356741
ENSG00000224316	unprocessed_pseudogene	GTF2IP5	0.354295	1.10813	0.956352	1.284	0.171896
ENSG00000224321	processed_pseudogene	RPL12P14	0.515864	1.05609	0.886948	1.25748	0.540009
ENSG00000224324	processed_pseudogene	THAP5P1	0.526691	1.24808	1.07004	1.45574	0.00477219
ENSG00000224331	processed_pseudogene	ENSG00000224331	0.298079	0.844907	0.701814	1.01718	0.0750618
ENSG00000224334	processed_pseudogene	ENSG00000224334	0.391717	1.09437	0.94181	1.27165	0.23907
ENSG00000224366	unprocessed_pseudogene	ENSG00000224366	0.410763	1.0385	0.871196	1.23793	0.673405
ENSG00000224367	transcribed_unitary_pseudogene	OACYLP	0.588026	1.21339	1.09953	1.33904	0.00011948
ENSG00000224401	processed_pseudogene	RPL7P57	0.269731	1.01624	0.848556	1.21707	0.860972
ENSG00000224411	processed_pseudogene	HSP90AA2P	0.291279	1.26528	1.07073	1.49518	0.00573976
ENSG00000224426	processed_pseudogene	SLC31A1P1	0.507554	1.0876	0.958472	1.23413	0.192838
ENSG00000224431	processed_pseudogene	ENSG00000224431	0.430431	1.12303	0.957722	1.31688	0.153221
ENSG00000224448	processed_pseudogene	ENSG00000224448	0.2965	0.979012	0.830047	1.15471	0.801145
ENSG00000224452	processed_pseudogene	RSL24D1P6	0.383019	1.17149	0.989034	1.38761	0.0669049
ENSG00000224479	transcribed_unitary_pseudogene	ENSG00000224479	0.442278	1.07356	0.91632	1.25777	0.379714
ENSG00000224488	processed_pseudogene	SAMM50P1	0.436661	0.87513	0.7217	1.06118	0.175032
ENSG00000224520	processed_pseudogene	KRT8P45	0.626233	1.04127	0.870352	1.24575	0.658442
ENSG00000224523	unprocessed_pseudogene	ENSG00000224523	0.338612	1.11064	0.942328	1.30901	0.210749
ENSG00000224543	processed_pseudogene	SNRPGP15	0.273907	1.01638	0.858851	1.2028	0.850028
ENSG00000224546	processed_pseudogene	EIF4BP3	0.581867	1.15159	0.972436	1.36376	0.101841
ENSG00000224553	processed_pseudogene	RPS26P20	0.469404	1.05138	0.883527	1.25112	0.572354
ENSG00000224557	transcribed_unprocessed_pseudogene	HLA-DPB2	0.4483	0.95247	0.794191	1.14229	0.599458
ENSG00000224566	processed_pseudogene	CIAO2AP2	0.462578	1.04278	0.86829	1.25233	0.6539
ENSG00000224569	processed_pseudogene	ENSG00000224569	0.273603	1.03758	0.911553	1.18103	0.576617
ENSG00000224570	processed_pseudogene	ENSG00000224570	0.691584	1.00846	0.845323	1.20309	0.925426
ENSG00000224585	unprocessed_pseudogene	ENSG00000224585	0.557525	0.810216	0.617017	1.06391	0.129966
ENSG00000224597	transcribed_unprocessed_pseudogene	SVIL-AS1	0.504172	1.25806	1.04965	1.50785	0.0129776
ENSG00000224604	processed_pseudogene	ENSG00000224604	0.36948	1.06913	0.909407	1.2569	0.418119
ENSG00000224607	IG_V_pseudogene	IGKV1D-27	0.589427	0.885628	0.726781	1.07919	0.228479
ENSG00000224611	processed_pseudogene	ENSG00000224611	0.297396	1.03335	0.882409	1.2101	0.683883
ENSG00000224629	processed_pseudogene	ENSG00000224629	0.235766	1.01827	0.861075	1.20416	0.832405
ENSG00000224631	transcribed_processed_pseudogene	RPS27AP16	0.478822	1.33242	1.12729	1.57489	0.0007664
ENSG00000224646	processed_pseudogene	RPS28P5	0.409284	0.874754	0.725335	1.05495	0.161457
ENSG00000224668	processed_pseudogene	IPO8P1	0.3609	1.21954	1.04712	1.42035	0.0107096
ENSG00000224678	processed_pseudogene	GAPDHP46	0.502395	1.20203	1.03851	1.3913	0.013645
ENSG00000224680	processed_pseudogene	PLA2G12AP1	0.536934	1.11904	0.9313	1.34462	0.230005
ENSG00000224728	processed_pseudogene	IMPDH1P8	0.540705	1.3943	1.20739	1.61014	6.00238e-06
ENSG00000224747	processed_pseudogene	MTCYBP21	0.302466	0.816586	0.681285	0.978757	0.0283596
ENSG00000224761	transcribed_unprocessed_pseudogene	CCNYL4	0.434023	1.13721	0.989248	1.3073	0.0706129
ENSG00000224763	processed_pseudogene	FDPSP8	0.537271	1.31848	1.15681	1.50273	3.4352e-05
ENSG00000224769	unprocessed_pseudogene	MUC20P1	0.416604	1.07324	0.904372	1.27363	0.418402
ENSG00000224773	processed_pseudogene	HSPA8P7	0.439527	1.16401	0.993924	1.3632	0.0595188
ENSG00000224781	processed_pseudogene	EIF4A2P4	0.37755	1.05082	0.881674	1.25242	0.57985
ENSG00000224786	transcribed_unitary_pseudogene	CETN4P	0.551825	1.08155	0.920773	1.27041	0.339698
ENSG00000224791	processed_pseudogene	KRT18P39	0.507894	1.09764	0.926444	1.30047	0.28155
ENSG00000224796	processed_pseudogene	RPL32P1	0.337049	0.925838	0.75785	1.13106	0.450655
ENSG00000224797	processed_pseudogene	ENSG00000224797	0.415348	1.09256	0.988938	1.20704	0.0816534
ENSG00000224831	processed_pseudogene	TMEM183BP	0.358156	1.42628	1.19589	1.70106	7.81342e-05
ENSG00000224856	processed_pseudogene	RPL35AP36	0.465088	1.03258	0.868375	1.22783	0.716764
ENSG00000224861	processed_pseudogene	YBX1P1	0.473782	1.52571	1.29044	1.80387	7.65396e-07
ENSG00000224892	transcribed_processed_pseudogene	RPS4XP16	0.388104	1.13571	0.964681	1.33706	0.126472
ENSG00000224908	processed_pseudogene	TIMM8BP2	0.440884	1.31071	1.12306	1.52971	0.000598643
ENSG00000224963	transcribed_unitary_pseudogene	ECMXP	0.478047	1.11853	0.979502	1.27728	0.0981038
ENSG00000224988	processed_pseudogene	ENSG00000224988	0.611998	0.972378	0.803061	1.17739	0.77414
ENSG00000225005	processed_pseudogene	ENSG00000225005	0.402543	0.999727	0.847056	1.17992	0.997426
ENSG00000225022	processed_pseudogene	UBE2D3P1	0.380374	1.16048	0.973334	1.38361	0.097169
ENSG00000225025	processed_pseudogene	KIF4CP	0.437641	0.936669	0.770393	1.13883	0.511724
ENSG00000225031	processed_pseudogene	EIF4BP7	0.543933	1.28981	1.07191	1.55201	0.00703038
ENSG00000225051	transcribed_processed_pseudogene	HMGB3P22	0.332755	1.04833	0.880312	1.24842	0.596381
ENSG00000225053	processed_pseudogene	PRPF38AP1	0.431218	1.06441	0.887128	1.27712	0.501892
ENSG00000225067	processed_pseudogene	RPL23AP2	0.400546	1.2798	1.105	1.48224	0.00099264
ENSG00000225071	processed_pseudogene	RPS26P58	0.513145	1.10312	0.947191	1.28473	0.206869
ENSG00000225079	processed_pseudogene	FTH1P22	0.465096	0.921644	0.75903	1.1191	0.410022
ENSG00000225093	processed_pseudogene	RPL3P7	0.542583	1.12504	0.954815	1.32562	0.159257
ENSG00000225098	unprocessed_pseudogene	BCRP1	0.425896	1.13686	1.01068	1.27879	0.0325972
ENSG00000225101	transcribed_unprocessed_pseudogene	OR52K3P	0.294842	1.27315	1.10024	1.47325	0.00118447
ENSG00000225108	processed_pseudogene	ZBTB45P1	0.482695	1.14836	0.998709	1.32043	0.0521577
ENSG00000225117	unprocessed_pseudogene	ARSDP1	0.608947	1.01254	0.855225	1.1988	0.884946
ENSG00000225121	unprocessed_pseudogene	EEF1B2P5	0.469689	0.863554	0.700271	1.06491	0.170111
ENSG00000225125	processed_pseudogene	RANP4	0.353969	1.045	0.889031	1.22832	0.593556
ENSG00000225131	processed_pseudogene	PSME2P2	0.414356	1.19874	0.993408	1.44651	0.0586286
ENSG00000225137	processed_pseudogene	DYNC1I2P1	0.293274	1.29791	1.11794	1.50686	0.00061723
ENSG00000225151	transcribed_unprocessed_pseudogene	GOLGA2P7	0.380468	1.40102	1.19306	1.64523	3.90332e-05
ENSG00000225159	processed_pseudogene	NPM1P39	0.450208	1.43492	1.21476	1.69499	2.1462e-05
ENSG00000225169	processed_pseudogene	BRI3P1	0.464632	1.18165	1.00475	1.38969	0.0436732
ENSG00000225171	processed_pseudogene	DUTP6	0.432144	1.12275	0.93031	1.355	0.227455
ENSG00000225183	processed_pseudogene	ENSG00000225183	0.392077	1.24472	1.07378	1.44287	0.00367937
ENSG00000225193	transcribed_processed_pseudogene	RPS12P26	0.385947	1.18046	1.00509	1.38643	0.0431904
ENSG00000225200	processed_pseudogene	ENSG00000225200	0.445776	1.28989	1.10083	1.51142	0.00164459
ENSG00000225210	transcribed_processed_pseudogene	DUXAP9	0.484649	1.48397	1.27241	1.7307	4.90563e-07
ENSG00000225217	unprocessed_pseudogene	HSPA7	0.589869	1.27938	1.07744	1.51917	0.00494
ENSG00000225259	processed_pseudogene	ST13P6	0.351384	1.23126	1.03938	1.45856	0.0160897
ENSG00000225264	transcribed_processed_pseudogene	ZNRF2P2	0.339193	1.1085	0.926571	1.32615	0.260098
ENSG00000225267	processed_pseudogene	RPL8P2	0.436309	1.07238	0.911671	1.26141	0.398913
ENSG00000225308	processed_pseudogene	ASS1P11	0.467174	0.900483	0.695315	1.16619	0.426856
ENSG00000225333	processed_pseudogene	ENSG00000225333	0.503307	1.0263	0.900941	1.16909	0.696153
ENSG00000225338	processed_pseudogene	RPL23AP18	0.411148	1.10487	0.94849	1.28703	0.200268
ENSG00000225345	transcribed_unprocessed_pseudogene	SNX18P3	0.408152	1.03756	0.866788	1.24197	0.687817
ENSG00000225370	unprocessed_pseudogene	ENSG00000225370	0.465318	1.03536	0.864262	1.24034	0.706101
ENSG00000225380	IG_V_pseudogene	IGKV1OR9-2	0.647662	0.727324	0.512407	1.03238	0.074811
ENSG00000225385	processed_pseudogene	ENSG00000225385	0.334036	1.25076	1.06516	1.4687	0.0063294
ENSG00000225398	unprocessed_pseudogene	PGM5P4	0.447127	0.921317	0.762891	1.11264	0.394634
ENSG00000225400	processed_pseudogene	RAB28P5	0.491453	1.26289	1.08797	1.46592	0.0021516
ENSG00000225401	processed_pseudogene	TGIF2P1	0.494641	1.12449	0.95593	1.32277	0.156772
ENSG00000225402	processed_pseudogene	ENSG00000225402	0.490673	0.93331	0.771396	1.12921	0.47773
ENSG00000225405	processed_pseudogene	RPS15AP17	0.467201	1.1918	1.02848	1.38106	0.0196276
ENSG00000225406	processed_pseudogene	ELF2P4	0.414778	1.15859	1.00317	1.3381	0.0451696
ENSG00000225416	processed_pseudogene	ENSG00000225416	0.345441	1.03888	0.885088	1.21939	0.640764
ENSG00000225418	unprocessed_pseudogene	AKR1C5P	0.222818	0.919619	0.773022	1.09402	0.344263
ENSG00000225422	processed_pseudogene	RBMS1P1	0.320926	1.17895	0.996162	1.39527	0.0554635
ENSG00000225447	processed_pseudogene	RPS15AP10	0.357759	1.06903	0.905978	1.26142	0.429219
ENSG00000225460	processed_pseudogene	ENSG00000225460	0.453732	0.86828	0.694208	1.086	0.215991
ENSG00000225471	transcribed_processed_pseudogene	ENSG00000225471	0.399984	0.965212	0.81619	1.14144	0.679013
ENSG00000225492	transcribed_unprocessed_pseudogene	GBP1P1	0.670056	0.935502	0.77265	1.13268	0.494458
ENSG00000225507	processed_pseudogene	ENSG00000225507	0.28585	1.16594	0.975691	1.3933	0.09118
ENSG00000225522	processed_pseudogene	ENSG00000225522	0.482443	0.984201	0.82841	1.16929	0.856263
ENSG00000225530	processed_pseudogene	SP3P	0.379436	1.31489	1.12426	1.53784	0.000613324
ENSG00000225531	processed_pseudogene	ENSG00000225531	0.39637	1.39636	1.17954	1.65305	0.000105416
ENSG00000225533	processed_pseudogene	PAWRP1	0.410127	0.853152	0.692099	1.05168	0.136781
ENSG00000225568	processed_pseudogene	ENSG00000225568	0.352971	1.09924	0.97605	1.23798	0.118705
ENSG00000225573	processed_pseudogene	RPL35P5	0.439933	1.13555	0.996177	1.29442	0.0570894
ENSG00000225574	processed_pseudogene	DRAXINP1	0.46624	1.13684	0.988518	1.30741	0.0721683
ENSG00000225580	processed_pseudogene	PA2G4P5	0.480349	1.20145	1.00392	1.43785	0.0452173
ENSG00000225603	processed_pseudogene	ENSG00000225603	0.341245	0.892298	0.739428	1.07677	0.234633
ENSG00000225630	unprocessed_pseudogene	MTND2P28	0.344522	1.02759	0.864716	1.22113	0.757266
ENSG00000225639	processed_pseudogene	PGAM1P2	0.456774	0.926434	0.751704	1.14178	0.473631
ENSG00000225644	processed_pseudogene	RPL35AP4	0.468693	1.08573	0.931084	1.26606	0.294106
ENSG00000225648	transcribed_unprocessed_pseudogene	SBDSP1	0.389949	1.03228	0.872826	1.22085	0.710587
ENSG00000225674	processed_pseudogene	IPO7P2	0.380828	1.16417	1.06087	1.27752	0.00134366
ENSG00000225678	transcribed_unprocessed_pseudogene	ENSG00000225678	0.420151	1.25982	1.09954	1.44346	0.000878855
ENSG00000225693	processed_pseudogene	LAGE3P1	0.526145	1.24169	1.07913	1.42874	0.00249652
ENSG00000225695	processed_pseudogene	HNRNPA1P35	0.379034	1.19377	1.00538	1.41746	0.0432584
ENSG00000225715	processed_pseudogene	PSMA1P1	0.427009	0.831941	0.676685	1.02282	0.0808323
ENSG00000225720	transcribed_unprocessed_pseudogene	ENSG00000225720	0.545064	0.874551	0.719152	1.06353	0.179302
ENSG00000225724	unprocessed_pseudogene	ASH2LP3	0.537568	1.27369	1.12755	1.43877	0.000100021
ENSG00000225726	processed_pseudogene	ENSG00000225726	0.429858	0.941458	0.789284	1.12297	0.502452
ENSG00000225766	transcribed_unprocessed_pseudogene	DHRS4L1	0.441701	0.926534	0.770532	1.11412	0.41727
ENSG00000225770	processed_pseudogene	RPS29P3	0.452911	0.988753	0.833011	1.17361	0.897089
ENSG00000225774	processed_pseudogene	SIRPAP1	0.359877	1.16808	1.01095	1.34964	0.0350599
ENSG00000225779	processed_pseudogene	ENSG00000225779	0.372757	1.13093	0.953287	1.34169	0.158165
ENSG00000225808	processed_pseudogene	DNAJC19P5	0.273407	1.11339	0.946885	1.30918	0.193732
ENSG00000225849	transcribed_processed_pseudogene	MKRN7P	0.460198	1.17856	1.01439	1.3693	0.0318228
ENSG00000225851	unprocessed_pseudogene	HLA-S	0.529562	0.823034	0.688518	0.98383	0.0324351
ENSG00000225854	processed_pseudogene	ENSG00000225854	0.419164	0.983156	0.824024	1.17302	0.850428
ENSG00000225864	unprocessed_pseudogene	ENSG00000225864	0.45298	0.99568	0.827891	1.19748	0.963329
ENSG00000225871	processed_pseudogene	ENSG00000225871	0.337888	1.21001	1.03224	1.41839	0.0187043
ENSG00000225872	transcribed_unitary_pseudogene	LINC01529	0.437121	1.20295	1.03804	1.39405	0.0140403
ENSG00000225873	transcribed_unitary_pseudogene	C3orf86	0.228612	0.994567	0.848092	1.16634	0.946561
ENSG00000225920	processed_pseudogene	RIMKLBP2	0.254125	1.01668	0.853165	1.21153	0.853312
ENSG00000225969	transcribed_unitary_pseudogene	ABHD11-AS1	0.456463	1.0511	0.919808	1.20113	0.464118
ENSG00000225976	processed_pseudogene	CKS1BP2	0.474102	1.11444	0.947119	1.31131	0.191762
ENSG00000225984	processed_pseudogene	HMGB1P26	0.291183	1.00929	0.832014	1.22434	0.925249
ENSG00000226002	unprocessed_pseudogene	GTF2IP14	0.332792	1.14786	0.970872	1.35712	0.106529
ENSG00000226015	processed_pseudogene	CCT8P1	0.513937	1.01089	0.847133	1.2063	0.904411
ENSG00000226025	transcribed_unprocessed_pseudogene	LGALS17A	0.383467	0.992047	0.838793	1.1733	0.925697
ENSG00000226038	processed_pseudogene	PPIAP21	0.389058	1.05905	0.881991	1.27166	0.538775
ENSG00000226049	processed_pseudogene	TLK2P1	0.335254	1.32521	1.14491	1.53391	0.000160919
ENSG00000226054	processed_pseudogene	MEMO1P1	0.2691	1.25655	1.04629	1.50906	0.0145146
ENSG00000226057	transcribed_unprocessed_pseudogene	PHF2P2	0.623389	1.1868	1.02357	1.37606	0.0232938
ENSG00000226074	transcribed_unitary_pseudogene	PRSS44P	0.370381	1.17821	1.02459	1.35486	0.0214073
ENSG00000226084	processed_pseudogene	ENSG00000226084	0.526494	1.2845	1.07239	1.53857	0.00654947
ENSG00000226086	processed_pseudogene	EIF3LP3	0.499319	1.26079	1.07067	1.48469	0.00545817
ENSG00000226107	processed_pseudogene	RPL36AP54	0.446928	1.14688	0.976036	1.34762	0.0958674
ENSG00000226117	processed_pseudogene	ENSG00000226117	0.581356	1.0518	0.887707	1.24623	0.559498
ENSG00000226121	processed_pseudogene	AHCTF1P1	0.477069	1.11536	0.934595	1.33108	0.226216
ENSG00000226132	processed_pseudogene	RPS3AP46	0.481118	1.10812	0.941172	1.30467	0.217862
ENSG00000226138	processed_pseudogene	ENSG00000226138	0.38157	1.19818	1.02458	1.40119	0.0235716
ENSG00000226141	unprocessed_pseudogene	ENSG00000226141	0.411858	1.16409	1.0074	1.34514	0.0394078
ENSG00000226147	processed_pseudogene	TUBBP10	0.1063	0.989004	0.836694	1.16904	0.896894
ENSG00000226148	processed_pseudogene	SLC25A39P1	0.567183	1.01164	0.859506	1.1907	0.88932
ENSG00000226185	unprocessed_pseudogene	TRIM64FP	0.418466	0.791395	0.596198	1.0505	0.105439
ENSG00000226186	processed_pseudogene	ELOCP21	0.453001	1.02428	0.848917	1.23587	0.802271
ENSG00000226210	unprocessed_pseudogene	WASH8P	0.565992	1.2781	1.05759	1.54458	0.0111021
ENSG00000226212	TR_V_pseudogene	TRGV6	0.503753	0.94979	0.784095	1.1505	0.598426
ENSG00000226221	processed_pseudogene	RPL26P19	0.537386	1.08121	0.914968	1.27767	0.359301
ENSG00000226232	transcribed_unprocessed_pseudogene	NPIPB14P	0.311806	1.02266	0.856375	1.22123	0.804554
ENSG00000226247	processed_pseudogene	SUPT4H1P1	0.554017	1.04661	0.88329	1.24012	0.598702
ENSG00000226259	transcribed_unprocessed_pseudogene	GTF2H2B	0.429931	1.29116	1.10616	1.5071	0.00120089
ENSG00000226261	processed_pseudogene	PIMREGP1	0.362524	0.996381	0.819166	1.21193	0.971059
ENSG00000226268	processed_pseudogene	ENSG00000226268	0.272318	1.18095	0.991826	1.40613	0.0617919
ENSG00000226278	unprocessed_pseudogene	PSPHP1	0.489743	1.02828	0.856621	1.23435	0.764723
ENSG00000226284	processed_pseudogene	ARPC3P1	0.400974	1.26831	1.06558	1.50962	0.00747908
ENSG00000226287	transcribed_unprocessed_pseudogene	TMEM191A	0.536438	1.11788	0.943693	1.32422	0.19726
ENSG00000226292	processed_pseudogene	RPS3AP10	0.347022	1.04897	0.897033	1.22665	0.549259
ENSG00000226306	transcribed_unitary_pseudogene	NPY6R	0.528927	0.890911	0.731158	1.08557	0.251939
ENSG00000226318	processed_pseudogene	RPS3AP38	0.361177	1.02893	0.881564	1.20092	0.717668
ENSG00000226329	unprocessed_pseudogene	ENSG00000226329	0.438308	1.30112	1.12414	1.50596	0.000417806
ENSG00000226340	processed_pseudogene	USP8P2	0.627344	1.05977	0.911152	1.23263	0.451439
ENSG00000226356	unprocessed_pseudogene	RPS6P20	0.567947	1.23021	1.0888	1.38999	0.000882521
ENSG00000226359	processed_pseudogene	ACTG1P24	0.366389	1.11612	0.950484	1.31063	0.180125
ENSG00000226360	processed_pseudogene	RPL10AP6	0.475288	1.16122	0.982706	1.37215	0.0792407
ENSG00000226393	unprocessed_pseudogene	IFNA20P	0.43995	1.01276	0.848459	1.20887	0.888372
ENSG00000226396	processed_pseudogene	ENSG00000226396	0.401615	1.4523	1.21348	1.73812	4.68327e-05
ENSG00000226413	unprocessed_pseudogene	OR8T1P	0.6341	1.0337	0.867691	1.23148	0.710554
ENSG00000226415	processed_pseudogene	TPI1P1	0.377616	1.55286	1.30037	1.85437	1.16785e-06
ENSG00000226421	processed_pseudogene	SLC25A5P5	0.499053	1.46734	1.28035	1.68163	3.52286e-08
ENSG00000226432	processed_pseudogene	ENSG00000226432	0.354634	1.01467	0.856963	1.20139	0.865847
ENSG00000226435	transcribed_unprocessed_pseudogene	ANKRD18DP	0.422479	0.880141	0.711769	1.08834	0.238591
ENSG00000226436	processed_pseudogene	H3P43	0.506145	1.05751	0.901416	1.24063	0.492578
ENSG00000226450	unprocessed_pseudogene	CYP2D8P	0.388254	1.08225	0.914938	1.28017	0.356273
ENSG00000226468	processed_pseudogene	ENSG00000226468	0.431351	1.54051	1.36152	1.74303	7.02603e-12
ENSG00000226469	unitary_pseudogene	ADAM1B	0.412298	0.979836	0.817131	1.17494	0.825978
ENSG00000226472	transcribed_unprocessed_pseudogene	ENSG00000226472	0.455993	1.12431	0.994116	1.27155	0.0620435
ENSG00000226478	processed_pseudogene	UPF3AP1	0.398737	1.15532	0.954017	1.39911	0.139391
ENSG00000226491	processed_pseudogene	FTOP1	0.245609	1.02528	0.863052	1.21801	0.776336
ENSG00000226493	processed_pseudogene	RPL26P27	0.174469	0.965571	0.817901	1.1399	0.679084
ENSG00000226499	processed_pseudogene	ENSG00000226499	0.332386	1.18253	1.02542	1.36371	0.0211628
ENSG00000226521	transcribed_unprocessed_pseudogene	ENSG00000226521	0.551115	1.17658	1.03979	1.33137	0.0099157
ENSG00000226525	processed_pseudogene	RPS7P10	0.376449	1.36299	1.15111	1.61386	0.000327452
ENSG00000226532	processed_pseudogene	ENSG00000226532	0.43896	1.14741	0.989398	1.33066	0.0689158
ENSG00000226535	processed_pseudogene	ENSG00000226535	0.485329	0.898573	0.726232	1.11181	0.324923
ENSG00000226539	processed_pseudogene	MLXP1	0.493098	1.41279	1.24646	1.60131	6.40218e-08
ENSG00000226540	processed_pseudogene	GAPDHP73	0.319309	1.17157	0.98903	1.3878	0.0669033
ENSG00000226549	processed_pseudogene	SCDP1	0.398552	1.03648	0.866394	1.23996	0.695213
ENSG00000226552	processed_pseudogene	ENSG00000226552	0.350087	1.12204	0.96509	1.30452	0.134193
ENSG00000226564	processed_pseudogene	FTH1P20	0.251472	1.40221	1.19052	1.65153	5.1534e-05
ENSG00000226573	processed_pseudogene	ENSG00000226573	0.40915	0.972063	0.837162	1.1287	0.710107
ENSG00000226580	processed_pseudogene	RPL39P40	0.451631	0.985201	0.837354	1.15915	0.857372
ENSG00000226608	processed_pseudogene	FTLP3	0.407569	1.27024	1.07363	1.50286	0.00530336
ENSG00000226624	processed_pseudogene	ENSG00000226624	0.512292	1.22434	1.02898	1.45681	0.0224892
ENSG00000226631	processed_pseudogene	SLC9A3P3	0.523073	0.86674	0.692909	1.08418	0.210474
ENSG00000226652	transcribed_processed_pseudogene	PSMD10P2	0.459256	1.26358	1.09687	1.45562	0.00119158
ENSG00000226752	transcribed_unitary_pseudogene	CUTALP	0.45966	1.14522	0.940367	1.39469	0.177501
ENSG00000226767	processed_pseudogene	ENSG00000226767	0.660359	1.07081	0.899024	1.27542	0.443177
ENSG00000226781	processed_pseudogene	TBCAP1	0.297764	1.19479	1.00036	1.42702	0.0495437
ENSG00000226790	processed_pseudogene	HNRNPA3P1	0.482026	1.08643	0.930706	1.26821	0.293629
ENSG00000226807	polymorphic_pseudogene	MROH5	0.419279	0.997584	0.838848	1.18636	0.978174
ENSG00000226823	unprocessed_pseudogene	SUGT1P1	0.448155	1.20537	1.01384	1.43307	0.0343695
ENSG00000226874	processed_pseudogene	ENSG00000226874	0.338542	1.03448	0.858036	1.24722	0.72236
ENSG00000226926	transcribed_unitary_pseudogene	PDZPH1P	0.432915	1.20679	1.03361	1.40899	0.0173951
ENSG00000226937	transcribed_processed_pseudogene	CEP164P1	0.404137	1.13213	0.969286	1.32233	0.11729
ENSG00000226945	processed_pseudogene	ENSG00000226945	0.465497	1.22883	1.04788	1.44103	0.0112298
ENSG00000226947	unprocessed_pseudogene	LCEP4	0.266447	1.42798	1.22576	1.66355	4.81087e-06
ENSG00000226964	processed_pseudogene	RHEBP2	0.4004	1.04015	0.87424	1.23754	0.657044
ENSG00000226970	processed_pseudogene	NEDD8P1	0.390291	1.25768	1.05311	1.50199	0.0113639
ENSG00000226971	processed_pseudogene	ENSG00000226971	0.555615	0.928266	0.751659	1.14637	0.489358
ENSG00000226976	processed_pseudogene	COX6A1P2	0.397083	1.2253	1.02312	1.46744	0.0272145
ENSG00000226982	processed_pseudogene	CENPCP1	0.348326	1.02246	0.85791	1.21856	0.804085
ENSG00000226984	processed_pseudogene	ENSG00000226984	0.659502	0.827183	0.660298	1.03625	0.0988885
ENSG00000226986	processed_pseudogene	PRELID1P5	0.304921	1.20625	1.05323	1.38151	0.00674484
ENSG00000227008	processed_pseudogene	RPS24P19	0.430184	1.10895	0.923474	1.33168	0.268111
ENSG00000227018	processed_pseudogene	IL6STP1	0.357479	1.01778	0.857085	1.20861	0.84067
ENSG00000227032	processed_pseudogene	RPS2P36	0.329056	1.05358	0.901426	1.23142	0.511884
ENSG00000227034	processed_pseudogene	ENSG00000227034	0.408256	1.08846	0.923775	1.28249	0.311215
ENSG00000227038	transcribed_unprocessed_pseudogene	GTF2IP7	0.330725	0.975127	0.822332	1.15631	0.772066
ENSG00000227063	processed_pseudogene	RPL41P1	0.537662	1.24109	1.03169	1.49299	0.0219687
ENSG00000227073	processed_pseudogene	SDHDP2	0.195713	0.859582	0.714198	1.03456	0.109474
ENSG00000227077	processed_pseudogene	ENSG00000227077	0.35021	1.16107	1.0038	1.34299	0.0443269
ENSG00000227081	processed_pseudogene	ENSG00000227081	0.380503	1.18556	0.995145	1.4124	0.0567172
ENSG00000227105	processed_pseudogene	PARP1P1	0.391866	1.12788	0.957076	1.32916	0.150911
ENSG00000227113	unprocessed_pseudogene	ENSG00000227113	0.210268	1.10948	0.94271	1.30575	0.211268
ENSG00000227158	processed_pseudogene	ENSG00000227158	0.51199	1.20829	1.01189	1.4428	0.0365652
ENSG00000227173	processed_pseudogene	MYL6P3	0.48138	1.1164	0.934637	1.33351	0.224588
ENSG00000227176	processed_pseudogene	NSA2P5	0.383298	0.966304	0.812636	1.14903	0.698098
ENSG00000227201	processed_pseudogene	CNN2P1	0.524582	1.17967	0.989934	1.40576	0.0647643
ENSG00000227207	processed_pseudogene	RPL31P12	0.432875	0.912198	0.759765	1.09521	0.324593
ENSG00000227212	processed_pseudogene	PFN1P6	0.445189	0.972864	0.811303	1.1666	0.766536
ENSG00000227225	unprocessed_pseudogene	MTND1P14	0.319122	0.958145	0.794232	1.15589	0.655132
ENSG00000227232	unprocessed_pseudogene	WASH7P	0.507962	1.25348	1.05821	1.48479	0.00892969
ENSG00000227242	unprocessed_pseudogene	ENSG00000227242	0.433623	0.843754	0.699502	1.01775	0.075733
ENSG00000227262	unprocessed_pseudogene	HCG4B	0.408131	1.07707	0.898797	1.2907	0.421278
ENSG00000227288	processed_pseudogene	ARID3BP1	0.403189	1.15737	0.977838	1.36987	0.0892483
ENSG00000227295	processed_pseudogene	ELL2P1	0.384853	0.965655	0.81328	1.14658	0.689986
ENSG00000227304	transcribed_processed_pseudogene	ENSG00000227304	0.426789	0.941649	0.781492	1.13463	0.527326
ENSG00000227321	unprocessed_pseudogene	MTND4P15	0.376107	1.05168	0.888784	1.24442	0.557328
ENSG00000227329	processed_pseudogene	ENSG00000227329	0.351961	0.921254	0.777923	1.09099	0.341807
ENSG00000227331	processed_pseudogene	RPL7AP22	0.440655	1.17811	1.03556	1.34028	0.0127407
ENSG00000227337	processed_pseudogene	RPL23AP43	0.384224	1.08308	0.919481	1.2758	0.33945
ENSG00000227339	processed_pseudogene	THRAP3P1	0.480263	1.4249	1.20466	1.68539	3.57202e-05
ENSG00000227344	processed_pseudogene	HAUS6P1	0.331564	1.03693	0.87237	1.23253	0.680858
ENSG00000227347	processed_pseudogene	HNRNPKP2	0.368928	1.26394	1.06535	1.49954	0.00723381
ENSG00000227349	unprocessed_pseudogene	CEACAMP7	0.472334	0.697213	0.462544	1.05094	0.0849527
ENSG00000227350	processed_pseudogene	PPIAP88	0.317332	1.24886	1.03398	1.5084	0.0210655
ENSG00000227351	processed_pseudogene	NANOGP6	0.42151	1.08345	0.928226	1.26462	0.309678
ENSG00000227361	processed_pseudogene	RPS24P7	0.382237	1.22958	1.04091	1.45246	0.0150285
ENSG00000227370	processed_pseudogene	ENSG00000227370	0.385298	0.938054	0.789211	1.11497	0.468185
ENSG00000227372	transcribed_unitary_pseudogene	TP73-AS1	0.266706	1.00784	0.83091	1.22244	0.936801
ENSG00000227376	processed_pseudogene	FTH1P16	0.289425	1.38558	1.17357	1.6359	0.000118685
ENSG00000227379	processed_pseudogene	PPIAP2	0.44555	1.16173	0.967369	1.39515	0.108533
ENSG00000227382	processed_pseudogene	EIF4A2P2	0.523648	1.22524	1.05345	1.42504	0.00840081
ENSG00000227394	processed_pseudogene	RPL11P1	0.463685	1.10785	0.932905	1.31559	0.242827
ENSG00000227401	processed_pseudogene	RPL37P1	0.337227	1.01458	0.861162	1.19533	0.862611
ENSG00000227411	unitary_pseudogene	ACNATP	0.353359	0.740858	0.607787	0.903065	0.00298453
ENSG00000227417	processed_pseudogene	ENSG00000227417	0.577911	1.10083	0.942311	1.28601	0.225921
ENSG00000227437	processed_pseudogene	RPS8P4	0.259806	1.26997	1.12363	1.43537	0.000130175
ENSG00000227440	processed_pseudogene	ATP5MC1P4	0.509135	1.58116	1.3563	1.84331	4.8062e-09
ENSG00000227449	transcribed_unprocessed_pseudogene	FGF7P6	0.468454	1.01075	0.843255	1.21153	0.907873
ENSG00000227462	processed_pseudogene	PSME2P6	0.401964	1.09301	0.933737	1.27944	0.268403
ENSG00000227470	processed_pseudogene	RPL39P16	0.424023	1.2475	1.06104	1.46674	0.0074225
ENSG00000227473	unitary_pseudogene	TSSK5P	0.371778	1.28358	1.07929	1.52655	0.00476266
ENSG00000227514	processed_pseudogene	ENSG00000227514	0.44957	1.17724	0.995233	1.39252	0.0568835
ENSG00000227523	processed_pseudogene	RPS20P15	0.539108	1.21966	1.03089	1.44299	0.0206338
ENSG00000227525	processed_pseudogene	RPL7P6	0.396714	1.04567	0.900107	1.21478	0.55926
ENSG00000227536	processed_pseudogene	SOCS5P4	0.395491	1.27078	1.09552	1.47408	0.00155175
ENSG00000227550	TR_V_pseudogene	TRBV7-5	0.459817	0.863736	0.689423	1.08212	0.202764
ENSG00000227556	unprocessed_pseudogene	ENSG00000227556	0.588689	0.978066	0.819359	1.16751	0.806065
ENSG00000227615	processed_pseudogene	ENSG00000227615	0.299317	1.36886	1.14587	1.63525	0.000538601
ENSG00000227620	unprocessed_pseudogene	ALG1L8P	0.353224	0.996631	0.841429	1.18046	0.968836
ENSG00000227621	processed_pseudogene	PHBP11	0.282529	1.11896	0.945575	1.32413	0.19071
ENSG00000227632	unprocessed_pseudogene	ENSG00000227632	0.399498	1.10041	0.917047	1.32044	0.303555
ENSG00000227666	processed_pseudogene	CYCSP24	0.407816	1.14187	0.966404	1.34919	0.119112
ENSG00000227671	transcribed_unprocessed_pseudogene	ZNF731P	0.259285	1.13996	0.948278	1.3704	0.163141
ENSG00000227688	unprocessed_pseudogene	HNRNPA3P2	0.518568	0.986237	0.825753	1.17791	0.878447
ENSG00000227692	processed_pseudogene	MED28P3	0.429646	0.976026	0.810218	1.17577	0.798381
ENSG00000227700	processed_pseudogene	ENSG00000227700	0.449942	0.991358	0.833249	1.17947	0.922004
ENSG00000227722	transcribed_processed_pseudogene	ENSG00000227722	0.63135	1.25809	1.08491	1.45891	0.00237719
ENSG00000227725	processed_pseudogene	POLR2MP1	0.435118	1.16515	0.99104	1.36984	0.0641732
ENSG00000227742	transcribed_unitary_pseudogene	CALR4P	0.466138	0.932253	0.775198	1.12113	0.456104
ENSG00000227755	transcribed_processed_pseudogene	ENSG00000227755	0.567029	1.10961	0.953847	1.29081	0.177754
ENSG00000227758	unprocessed_pseudogene	ENSG00000227758	0.38245	1.07541	0.924278	1.25126	0.346746
ENSG00000227766	unprocessed_pseudogene	ENSG00000227766	0.417692	0.907618	0.76377	1.07856	0.270905
ENSG00000227775	transcribed_processed_pseudogene	ENSG00000227775	0.276397	1.13078	0.947814	1.34907	0.172311
ENSG00000227777	processed_pseudogene	ENSG00000227777	0.522131	1.32059	1.14284	1.52598	0.00016308
ENSG00000227790	transcribed_unprocessed_pseudogene	SPECC1P1	0.382138	1.10046	0.958912	1.2629	0.172973
ENSG00000227791	processed_pseudogene	RPS10P9	0.469186	1.34221	1.15473	1.56013	0.000126008
ENSG00000227799	processed_pseudogene	CDPF1P1	0.400333	1.14599	0.958891	1.36959	0.134036
ENSG00000227802	transcribed_processed_pseudogene	DNAJB3	0.425338	1.14065	0.986759	1.31855	0.0751248
ENSG00000227805	processed_pseudogene	RPL21P90	0.403119	0.914117	0.750736	1.11305	0.371412
ENSG00000227825	transcribed_processed_pseudogene	SLC9A7P1	0.42509	1.38228	1.20239	1.58909	5.34044e-06
ENSG00000227827	unprocessed_pseudogene	PKD1P2	0.453994	1.06679	0.897763	1.26763	0.462605
ENSG00000227834	processed_pseudogene	ENSG00000227834	0.63527	0.965277	0.809948	1.15039	0.692989
ENSG00000227835	transcribed_unprocessed_pseudogene	CARM1P1	0.476817	0.951861	0.790126	1.1467	0.603588
ENSG00000227852	processed_pseudogene	RPS29P17	0.438211	0.984901	0.829246	1.16977	0.862381
ENSG00000227854	processed_pseudogene	ENSG00000227854	0.548486	1.11564	0.939662	1.32456	0.211526
ENSG00000227855	transcribed_unprocessed_pseudogene	DPY19L2P3	0.359928	1.25267	1.0621	1.47743	0.00746096
ENSG00000227881	processed_pseudogene	ASS1P5	0.584493	0.955536	0.804805	1.1345	0.60357
ENSG00000227882	processed_pseudogene	THAP12P6	0.355429	0.965522	0.830415	1.12261	0.648257
ENSG00000227887	processed_pseudogene	RPS26P13	0.353476	1.17659	1.01021	1.37036	0.0365642
ENSG00000227910	transcribed_processed_pseudogene	ENSG00000227910	0.409156	1.0715	0.91077	1.2606	0.404944
ENSG00000227932	transcribed_unitary_pseudogene	SELENOOLP	0.522534	1.30505	1.15004	1.48095	3.67678e-05
ENSG00000227939	processed_pseudogene	RPL3P2	0.546358	1.06998	0.897901	1.27505	0.449569
ENSG00000227941	processed_pseudogene	UQCRBP2	0.493224	0.968651	0.811384	1.1564	0.724563
ENSG00000227962	processed_pseudogene	ENSG00000227962	0.341426	1.14634	0.979188	1.34201	0.0894302
ENSG00000227972	processed_pseudogene	THAP12P3	0.335491	1.1225	0.950078	1.3262	0.174435
ENSG00000227986	unprocessed_pseudogene	TRIM60P18	0.471316	1.31638	1.10733	1.56491	0.00183716
ENSG00000227992	processed_pseudogene	ENSG00000227992	0.340568	1.43899	1.1981	1.72831	9.87767e-05
ENSG00000227999	processed_pseudogene	MTND5P1	0.292401	0.797988	0.661137	0.963167	0.018726
ENSG00000228014	processed_pseudogene	ZNF680P1	0.522343	1.06152	0.929721	1.21201	0.377418
ENSG00000228020	processed_pseudogene	HNRNPA1P46	0.424174	1.1235	0.99126	1.27337	0.0683697
ENSG00000228039	processed_pseudogene	ENSG00000228039	0.355639	1.01813	0.860145	1.20512	0.834606
ENSG00000228057	processed_pseudogene	SEC63P1	0.469866	1.35544	1.14663	1.60228	0.000366804
ENSG00000228071	processed_pseudogene	RPL7P47	0.456847	1.19668	1.01964	1.40445	0.0279446
ENSG00000228078	unprocessed_pseudogene	HLA-U	0.24043	0.93665	0.786145	1.11597	0.464005
ENSG00000228110	processed_pseudogene	ST13P19	0.506724	1.14834	0.971488	1.3574	0.105023
ENSG00000228146	transcribed_unitary_pseudogene	CASP16P	0.366924	1.04341	0.887002	1.2274	0.608059
ENSG00000228158	processed_pseudogene	TLE1P1	0.42714	1.04225	0.883531	1.22949	0.623451
ENSG00000228168	processed_pseudogene	HNRNPA1P21	0.501444	1.12659	0.952748	1.33215	0.163348
ENSG00000228171	unprocessed_pseudogene	ENSG00000228171	0.44643	0.951663	0.816532	1.10916	0.526028
ENSG00000228175	processed_pseudogene	GEMIN8P4	0.444058	1.30769	1.08203	1.58041	0.00550723
ENSG00000228181	processed_pseudogene	ENSG00000228181	0.573976	1.09146	0.93212	1.27804	0.277069
ENSG00000228205	processed_pseudogene	ENSG00000228205	0.450311	1.18905	0.999405	1.41469	0.0507902
ENSG00000228206	processed_pseudogene	ENSG00000228206	0.489345	1.12762	0.980863	1.29634	0.0913419
ENSG00000228217	processed_pseudogene	PNRC2P1	0.468664	1.04123	0.871188	1.24446	0.656948
ENSG00000228218	processed_pseudogene	ATF4P3	0.449409	1.18052	1.0054	1.38614	0.0427891
ENSG00000228224	transcribed_processed_pseudogene	NACA4P	0.396915	1.45294	1.26016	1.67521	2.69209e-07
ENSG00000228236	processed_pseudogene	TXNP5	0.361433	1.11613	0.943683	1.3201	0.199472
ENSG00000228238	processed_pseudogene	ENSG00000228238	0.44201	1.08406	0.927047	1.26766	0.311995
ENSG00000228264	processed_pseudogene	PSMD8P1	0.451094	0.956747	0.797222	1.14819	0.634709
ENSG00000228291	processed_pseudogene	ARL4AP3	0.490231	1.13172	0.946359	1.35339	0.175147
ENSG00000228305	processed_pseudogene	PRELID1P6	0.255505	1.2467	1.0671	1.45652	0.00546508
ENSG00000228312	processed_pseudogene	GAPDHP45	0.569915	1.13389	0.974059	1.31995	0.105036
ENSG00000228327	transcribed_unprocessed_pseudogene	ENSG00000228327	0.289083	1.01324	0.85789	1.19671	0.876935
ENSG00000228328	processed_pseudogene	PGK1P1	0.398507	1.23706	1.07826	1.41924	0.00240578
ENSG00000228347	processed_pseudogene	FTLP17	0.346214	1.25647	1.08942	1.44912	0.00170857
ENSG00000228360	processed_pseudogene	ENSG00000228360	0.645441	1.08741	0.908609	1.3014	0.360561
ENSG00000228366	processed_pseudogene	ENSG00000228366	0.369904	1.15108	0.989774	1.33867	0.0677715
ENSG00000228380	processed_pseudogene	MYL6BP1	0.627561	0.876489	0.711176	1.08023	0.216361
ENSG00000228399	processed_pseudogene	ENSG00000228399	0.55992	1.037	0.890983	1.20695	0.638893
ENSG00000228407	processed_pseudogene	ENSG00000228407	0.250921	1.35293	1.14365	1.60049	0.000422584
ENSG00000228409	transcribed_unprocessed_pseudogene	CCT6P1	0.366338	1.18037	0.98309	1.41725	0.0755367
ENSG00000228413	processed_pseudogene	ENSG00000228413	0.482589	1.04087	0.875332	1.23771	0.650376
ENSG00000228430	transcribed_unprocessed_pseudogene	ENSG00000228430	0.458905	0.911566	0.754627	1.10114	0.336805
ENSG00000228445	unprocessed_pseudogene	UGT1A2P	0.477755	0.843363	0.69072	1.02974	0.0944653
ENSG00000228446	processed_pseudogene	ANKRD49P1	0.479766	1.19814	1.03358	1.3889	0.0164796
ENSG00000228451	transcribed_processed_pseudogene	SDAD1P1	0.475715	1.21029	1.02351	1.43115	0.0256372
ENSG00000228463	transcribed_processed_pseudogene	ENSG00000228463	0.320042	1.2362	1.08716	1.40568	0.00121699
ENSG00000228477	processed_pseudogene	ENSG00000228477	0.33809	0.880261	0.734225	1.05534	0.168215
ENSG00000228492	processed_pseudogene	RAB11FIP1P1	0.31881	1.08296	0.916464	1.2797	0.349413
ENSG00000228499	processed_pseudogene	TMSB10P1	0.365579	1.15609	1.00084	1.33542	0.048676
ENSG00000228502	processed_pseudogene	EEF1A1P11	0.461177	1.02455	0.871173	1.20494	0.769403
ENSG00000228507	processed_pseudogene	DAP3P2	0.345918	1.2239	1.02702	1.45851	0.023948
ENSG00000228513	processed_pseudogene	ENSG00000228513	0.384414	0.914171	0.748841	1.116	0.377964
ENSG00000228519	processed_pseudogene	RANBP1P1	0.377869	1.41874	1.23734	1.62675	5.41747e-07
ENSG00000228522	transcribed_unprocessed_pseudogene	ENSG00000228522	0.59295	1.1541	0.987363	1.349	0.0718256
ENSG00000228525	processed_pseudogene	ENSG00000228525	0.408103	0.999457	0.833794	1.19803	0.995315
ENSG00000228589	processed_pseudogene	SPCS2P4	0.371009	1.35164	1.14716	1.59257	0.00031777
ENSG00000228600	processed_pseudogene	POLR2CP1	0.322251	1.06613	0.909527	1.2497	0.429515
ENSG00000228612	processed_pseudogene	HK2P1	0.483905	1.21275	1.10459	1.3315	5.1878e-05
ENSG00000228623	transcribed_unprocessed_pseudogene	ZNF883	0.590205	1.23737	1.06254	1.44097	0.00613372
ENSG00000228638	transcribed_processed_pseudogene	FCF1P2	0.377804	1.41778	1.15139	1.74581	0.00101082
ENSG00000228653	processed_pseudogene	HNRNPCP7	0.308884	1.1204	0.948858	1.32294	0.179983
ENSG00000228663	processed_pseudogene	PSMD10P1	0.358953	1.01867	0.852684	1.21696	0.838489
ENSG00000228666	processed_pseudogene	KRT18P1	0.41705	1.18311	1.02352	1.36758	0.0229396
ENSG00000228668	TR_V_pseudogene	TRGV5P	0.418625	0.9621	0.798903	1.15863	0.683711
ENSG00000228674	processed_pseudogene	PPIAP59	0.703009	1.00023	0.859329	1.16422	0.997673
ENSG00000228685	processed_pseudogene	ENSG00000228685	0.56762	1.10358	0.944658	1.28924	0.214111
ENSG00000228695	transcribed_unprocessed_pseudogene	CES1P1	0.554567	1.18131	0.989044	1.41096	0.066001
ENSG00000228702	processed_pseudogene	ENSG00000228702	0.407302	1.3376	1.13244	1.57992	0.000616787
ENSG00000228728	processed_pseudogene	PPIAP91	0.443067	0.949293	0.801024	1.12501	0.548134
ENSG00000228751	processed_pseudogene	ENSG00000228751	0.146169	0.747536	0.594347	0.940209	0.0128859
ENSG00000228757	unprocessed_pseudogene	ENSG00000228757	0.359519	1.12705	0.950899	1.33584	0.167792
ENSG00000228759	processed_pseudogene	FAF2P1	0.361451	1.00384	0.846824	1.18997	0.96478
ENSG00000228797	processed_pseudogene	FAM207BP	0.373038	1.40566	1.19275	1.65658	4.83907e-05
ENSG00000228808	processed_pseudogene	HMGB3P4	0.30483	0.90765	0.75173	1.09591	0.313644
ENSG00000228816	processed_pseudogene	AK3P5	0.479868	1.04086	0.892149	1.21436	0.610675
ENSG00000228828	processed_pseudogene	TLK2P2	0.325927	1.07133	0.915188	1.25411	0.391301
ENSG00000228844	processed_pseudogene	ENSG00000228844	0.50226	1.01164	0.852345	1.20071	0.894656
ENSG00000228847	processed_pseudogene	ATP5MC2P4	0.304144	1.20788	1.01878	1.43208	0.0296928
ENSG00000228848	processed_pseudogene	RPS20P13	0.644014	1.09392	0.961682	1.24434	0.172069
ENSG00000228868	unprocessed_pseudogene	MYLKP1	0.579491	0.905008	0.740191	1.10652	0.330503
ENSG00000228874	processed_pseudogene	ENSG00000228874	0.583854	1.25801	1.08523	1.45829	0.00232633
ENSG00000228887	processed_pseudogene	EEF1DP1	0.31131	1.22364	1.05638	1.41737	0.00711456
ENSG00000228928	processed_pseudogene	KPNA2P2	0.295645	1.23942	1.07687	1.42651	0.00276806
ENSG00000228930	processed_pseudogene	MTCO1P3	0.417464	0.894173	0.741409	1.07841	0.241916
ENSG00000228940	unprocessed_pseudogene	ENSG00000228940	0.437259	1.08597	0.944596	1.24851	0.246453
ENSG00000228949	unprocessed_pseudogene	UGT1A12P	0.282635	1.11405	0.954722	1.29996	0.170207
ENSG00000228955	processed_pseudogene	ENSG00000228955	0.303143	0.956935	0.801312	1.14278	0.626894
ENSG00000228960	transcribed_unprocessed_pseudogene	OR2A9P	0.32333	1.1343	0.963141	1.33587	0.131054
ENSG00000228970	unprocessed_pseudogene	UBTFL6	0.389239	0.950666	0.791826	1.14137	0.587554
ENSG00000228974	processed_pseudogene	ENSG00000228974	0.524945	1.24948	1.09927	1.42022	0.00065379
ENSG00000228983	transcribed_unprocessed_pseudogene	SLC47A1P1	0.523567	1.06271	0.899263	1.25587	0.475326
ENSG00000228986	processed_pseudogene	PHF10P1	0.567847	1.07722	0.914445	1.26897	0.373505
ENSG00000229001	processed_pseudogene	ACTBP14	0.509872	1.3404	1.14387	1.5707	0.000292759
ENSG00000229018	unprocessed_pseudogene	PMS2P7	0.3783	1.01616	0.852431	1.21134	0.858071
ENSG00000229020	processed_pseudogene	AKR7A2P1	0.335064	0.986246	0.832462	1.16844	0.872778
ENSG00000229022	processed_pseudogene	ENSG00000229022	0.490797	1.24843	1.05963	1.47087	0.00799309
ENSG00000229029	processed_pseudogene	CDCA4P1	0.371996	0.97521	0.817911	1.16276	0.779707
ENSG00000229031	unprocessed_pseudogene	MTCO1P25	0.359617	1.07827	0.958958	1.21243	0.207841
ENSG00000229036	transcribed_processed_pseudogene	VDAC1P8	0.449768	1.42369	1.20419	1.6832	3.55142e-05
ENSG00000229037	processed_pseudogene	MRPL32P2	0.604868	1.01006	0.851144	1.19865	0.908738
ENSG00000229057	processed_pseudogene	RPS3AP54	0.431315	1.04253	0.877855	1.2381	0.634896
ENSG00000229089	transcribed_unprocessed_pseudogene	ANKRD20A8P	0.447672	0.918094	0.737763	1.1425	0.443719
ENSG00000229091	processed_pseudogene	HSPA8P8	0.46947	1.2532	1.06213	1.47865	0.00749262
ENSG00000229092	IG_V_pseudogene	IGHV3-47	0.447476	1.05743	0.885598	1.26261	0.537098
ENSG00000229097	processed_pseudogene	CALM2P2	0.257986	1.09612	0.92553	1.29816	0.287628
ENSG00000229106	processed_pseudogene	BTBD6P1	0.500429	1.0267	0.883956	1.1925	0.730077
ENSG00000229119	processed_pseudogene	ENSG00000229119	0.347453	1.11718	0.95342	1.30908	0.170634
ENSG00000229132	processed_pseudogene	EIF4A1P10	0.386323	1.20325	1.04543	1.38491	0.00990272
ENSG00000229133	processed_pseudogene	RPS7P4	0.486114	1.43149	1.22529	1.6724	6.17736e-06
ENSG00000229145	processed_pseudogene	ACTBP1	0.490737	1.06166	0.888893	1.26801	0.509076
ENSG00000229161	unprocessed_pseudogene	TCP1P1	0.55227	1.16595	0.994816	1.36652	0.0579883
ENSG00000229180	transcribed_unprocessed_pseudogene	ENSG00000229180	0.348717	1.25955	1.04452	1.51885	0.0156914
ENSG00000229204	processed_pseudogene	PTGES3P3	0.265541	1.25195	1.03896	1.50861	0.0181914
ENSG00000229207	processed_pseudogene	SERPINH1P1	0.342143	1.27116	1.07675	1.50067	0.00460999
ENSG00000229212	transcribed_unprocessed_pseudogene	ENSG00000229212	0.407894	1.34097	1.1565	1.55487	0.00010208
ENSG00000229221	processed_pseudogene	HNRNPA1P66	0.309407	0.892352	0.718818	1.10778	0.301952
ENSG00000229222	processed_pseudogene	KRT18P4	0.593526	1.10995	0.958825	1.2849	0.162438
ENSG00000229230	processed_pseudogene	MT1P3	0.408587	1.04277	0.839419	1.29538	0.705144
ENSG00000229237	processed_pseudogene	HMGN1P37	0.38045	1.17436	0.97152	1.41955	0.0966523
ENSG00000229280	processed_pseudogene	EEF1DP6	0.49384	1.09955	0.946346	1.27756	0.215114
ENSG00000229298	processed_pseudogene	TUBB8P1	0.26362	1.07169	0.908486	1.2642	0.411451
ENSG00000229305	processed_pseudogene	ENSG00000229305	0.435029	0.960584	0.761915	1.21105	0.733732
ENSG00000229320	transcribed_processed_pseudogene	KRT8P12	0.480832	1.32528	1.10614	1.58784	0.00225964
ENSG00000229326	processed_pseudogene	RPL17P15	0.462133	1.10023	0.917386	1.31952	0.302971
ENSG00000229358	unprocessed_pseudogene	DPY19L1P1	0.320548	1.12688	0.942171	1.3478	0.190943
ENSG00000229367	processed_pseudogene	HMGN2P19	0.561995	1.02602	0.858306	1.22651	0.777884
ENSG00000229390	unprocessed_pseudogene	MICD	0.496627	1.17995	0.97216	1.43215	0.0940762
ENSG00000229391	transcribed_unprocessed_pseudogene	HLA-DRB6	0.315441	0.984772	0.824828	1.17573	0.865253
ENSG00000229405	processed_pseudogene	ENSG00000229405	0.574643	0.881162	0.711977	1.09055	0.244799
ENSG00000229409	processed_pseudogene	ENSG00000229409	0.401152	1.27972	1.08517	1.50915	0.00337347
ENSG00000229413	processed_pseudogene	ENSG00000229413	0.29202	1.02775	0.861326	1.22633	0.761378
ENSG00000229417	processed_pseudogene	NPM1P25	0.621553	0.817281	0.675292	0.989125	0.0382411
ENSG00000229419	processed_pseudogene	RALGAPA1P1	0.372519	1.00119	0.845003	1.18625	0.989007
ENSG00000229436	processed_pseudogene	ENSG00000229436	0.430006	0.912329	0.752429	1.10621	0.350683
ENSG00000229447	processed_pseudogene	ENSG00000229447	0.331372	1.08908	0.922058	1.28636	0.315072
ENSG00000229473	processed_pseudogene	RGS17P1	0.455285	1.08598	0.915007	1.2889	0.345314
ENSG00000229492	processed_pseudogene	ENSG00000229492	0.513806	1.02644	0.880666	1.19633	0.738469
ENSG00000229500	processed_pseudogene	RPL17P1	0.447102	1.23198	1.05447	1.43938	0.00858476
ENSG00000229559	transcribed_processed_pseudogene	ENSG00000229559	0.478905	0.885221	0.714375	1.09693	0.265118
ENSG00000229590	processed_pseudogene	MSX2P1	0.455508	1.06135	0.911696	1.23557	0.442604
ENSG00000229598	processed_pseudogene	PRDX3P1	0.278357	0.987395	0.83951	1.16133	0.878212
ENSG00000229601	processed_pseudogene	ENSG00000229601	0.373133	0.956369	0.807928	1.13208	0.604189
ENSG00000229635	processed_pseudogene	ENSG00000229635	0.440693	1.13101	0.957872	1.33545	0.146431
ENSG00000229638	processed_pseudogene	RPL4P4	0.446116	1.22747	1.04203	1.44591	0.0141814
ENSG00000229644	processed_pseudogene	NAMPTP1	0.351722	1.06525	0.890535	1.27424	0.489213
ENSG00000229648	processed_pseudogene	RPSAP22	0.46856	1.05706	0.888601	1.25747	0.530958
ENSG00000229652	processed_pseudogene	ENSG00000229652	0.478106	1.081	0.952619	1.22669	0.227247
ENSG00000229657	processed_pseudogene	ENSG00000229657	0.310903	0.932133	0.769462	1.12919	0.47261
ENSG00000229659	processed_pseudogene	RPL26P6	0.456148	1.17395	1.00012	1.37799	0.0498267
ENSG00000229689	transcribed_unprocessed_pseudogene	ENSG00000229689	0.418159	1.3314	1.14703	1.54541	0.000167438
ENSG00000229703	transcribed_unitary_pseudogene	LYPD9P	0.433963	1.10133	0.952294	1.27369	0.193241
ENSG00000229704	processed_pseudogene	EIF2S2P2	0.595745	1.19445	0.996748	1.43136	0.0542694
ENSG00000229715	transcribed_unprocessed_pseudogene	EEF1DP3	0.544558	1.29981	1.12249	1.50514	0.000458275
ENSG00000229716	processed_pseudogene	RPL23AP19	0.419399	0.994853	0.85671	1.15527	0.946056
ENSG00000229721	processed_pseudogene	ENSG00000229721	0.573068	1.05875	0.920059	1.21835	0.425498
ENSG00000229754	transcribed_unprocessed_pseudogene	CXCR2P1	0.386377	1.04387	0.855968	1.27301	0.671566
ENSG00000229757	processed_pseudogene	ENSG00000229757	0.37139	1.08335	0.930128	1.2618	0.303496
ENSG00000229758	processed_pseudogene	DYNLT3P2	0.61064	0.884264	0.728429	1.07344	0.213676
ENSG00000229759	processed_pseudogene	MRPS18AP1	0.328781	1.1193	0.946283	1.32394	0.188346
ENSG00000229761	processed_pseudogene	RPS20P1	0.422411	1.02775	0.852021	1.23973	0.774788
ENSG00000229781	processed_pseudogene	RRN3P4	0.224972	1.16928	1.01675	1.34469	0.0283142
ENSG00000229786	processed_pseudogene	SNRPFP2	0.557301	1.25635	1.08223	1.45849	0.00271622
ENSG00000229795	transcribed_processed_pseudogene	RPS21P1	0.433141	0.984677	0.819664	1.18291	0.868938
ENSG00000229806	processed_pseudogene	RPS15P5	0.345206	1.21394	1.04935	1.40435	0.0091089
ENSG00000229808	transcribed_processed_pseudogene	ENSG00000229808	0.434138	1.29152	1.10135	1.51453	0.00164523
ENSG00000229816	processed_pseudogene	DDX50P1	0.287871	1.10108	0.936297	1.29486	0.244363
ENSG00000229817	processed_pseudogene	ENSG00000229817	0.311258	1.27845	1.09783	1.48877	0.00157204
ENSG00000229820	processed_pseudogene	ENSG00000229820	0.239611	1.04047	0.895172	1.20934	0.60521
ENSG00000229827	processed_pseudogene	ENSG00000229827	0.441441	0.947773	0.790253	1.13669	0.562991
ENSG00000229828	unprocessed_pseudogene	PDE4DIPP1	0.434895	0.933521	0.763911	1.14079	0.501312
ENSG00000229853	processed_pseudogene	ENSG00000229853	0.238256	1.00172	0.864412	1.16085	0.981737
ENSG00000229870	processed_pseudogene	RPL21P89	0.364806	1.0874	0.920831	1.2841	0.323299
ENSG00000229886	processed_pseudogene	ENSG00000229886	0.554859	0.99398	0.830749	1.18928	0.947397
ENSG00000229920	transcribed_processed_pseudogene	RPS4XP5	0.306344	0.788817	0.636269	0.97794	0.0305109
ENSG00000229927	processed_pseudogene	RHEBP1	0.460824	1.14988	0.970227	1.36279	0.107125
ENSG00000229932	processed_pseudogene	YWHAZP3	0.373836	1.41259	1.19415	1.67098	5.57305e-05
ENSG00000229939	processed_pseudogene	ENSG00000229939	0.31769	1.19798	0.999127	1.4364	0.0511125
ENSG00000229944	processed_pseudogene	EIF4EP2	0.296465	1.26026	1.06351	1.4934	0.00756296
ENSG00000229961	transcribed_unprocessed_pseudogene	ENSG00000229961	0.528401	0.847338	0.689504	1.0413	0.115226
ENSG00000229992	processed_pseudogene	HMGB3P9	0.415601	0.905052	0.746893	1.0967	0.308669
ENSG00000229994	processed_pseudogene	RPL5P4	0.506315	1.36444	1.16824	1.59361	8.74525e-05
ENSG00000230006	transcribed_unprocessed_pseudogene	ANKRD36BP2	0.547997	0.859534	0.678025	1.08963	0.211052
ENSG00000230042	processed_pseudogene	AK3P3	0.334386	1.11524	0.936084	1.32868	0.222195
ENSG00000230067	transcribed_processed_pseudogene	HSPD1P6	0.454822	1.29977	1.13475	1.48878	0.000153767
ENSG00000230069	processed_pseudogene	LRRC37A15P	0.417665	1.16682	0.99905	1.36275	0.0514189
ENSG00000230071	processed_pseudogene	RPL4P6	0.384598	1.37104	1.17979	1.5933	3.83964e-05
ENSG00000230079	processed_pseudogene	STK24P1	0.292334	1.3955	1.19091	1.63524	3.7899e-05
ENSG00000230092	transcribed_unprocessed_pseudogene	ENSG00000230092	0.356101	1.19155	0.998951	1.42129	0.0513798
ENSG00000230104	processed_pseudogene	ENSG00000230104	0.541501	1.10396	0.971024	1.2551	0.130835
ENSG00000230116	processed_pseudogene	RPS3AP11	0.446587	1.02548	0.874878	1.202	0.756228
ENSG00000230146	processed_pseudogene	SEPHS1P4	0.457216	1.18447	1.00501	1.39597	0.0434212
ENSG00000230160	processed_pseudogene	ENSG00000230160	0.398968	0.991647	0.829192	1.18593	0.926788
ENSG00000230183	processed_pseudogene	CNOT6LP1	0.363151	0.982669	0.81482	1.18509	0.854846
ENSG00000230189	transcribed_unprocessed_pseudogene	ENSG00000230189	0.38429	1.0268	0.874495	1.20563	0.746806
ENSG00000230191	processed_pseudogene	IFITM3P4	0.341802	1.16913	1.01229	1.35027	0.0334926
ENSG00000230196	processed_pseudogene	DDX43P3	0.396396	1.18082	1.02147	1.36502	0.0246282
ENSG00000230199	processed_pseudogene	ENSG00000230199	0.548862	0.976176	0.818461	1.16428	0.788556
ENSG00000230202	processed_pseudogene	ENSG00000230202	0.437551	1.22147	1.04236	1.43135	0.0134065
ENSG00000230204	processed_pseudogene	FTH1P5	0.331945	1.2837	1.07826	1.52829	0.00500534
ENSG00000230207	processed_pseudogene	RPL4P5	0.509289	1.22482	1.03534	1.44899	0.0180341
ENSG00000230216	processed_pseudogene	HSPB1P2	0.378932	1.24346	1.06671	1.4495	0.00534392
ENSG00000230224	processed_pseudogene	PHBP9	0.32157	1.03027	0.867515	1.22356	0.733912
ENSG00000230231	unprocessed_pseudogene	FMO7P	0.327738	1.11131	0.937098	1.31791	0.225063
ENSG00000230280	processed_pseudogene	HNRNPA1P59	0.342201	1.10632	0.928908	1.31761	0.257212
ENSG00000230287	processed_pseudogene	ENSG00000230287	0.371215	0.849922	0.695978	1.03792	0.110725
ENSG00000230291	processed_pseudogene	ENSG00000230291	0.524073	0.984907	0.81792	1.18599	0.872535
ENSG00000230295	unprocessed_pseudogene	GTF2IP23	0.320188	1.03401	0.87602	1.2205	0.692587
ENSG00000230299	processed_pseudogene	SNRPEP11	0.507146	0.956362	0.799374	1.14418	0.625753
ENSG00000230306	processed_pseudogene	BANF1P2	0.301714	0.809837	0.683837	0.959052	0.0145044
ENSG00000230328	processed_pseudogene	ENSG00000230328	0.420586	0.828603	0.686737	0.999774	0.0497252
ENSG00000230330	processed_pseudogene	HMGN2P3	0.422715	1.09686	0.942391	1.27665	0.23256
ENSG00000230338	processed_pseudogene	MTND4P19	0.316399	0.921339	0.763182	1.11227	0.393868
ENSG00000230356	processed_pseudogene	NCAPD2P1	0.633527	1.34914	1.14283	1.59271	0.000405347
ENSG00000230359	transcribed_processed_pseudogene	TPI1P2	0.364894	1.08191	0.911785	1.28377	0.36709
ENSG00000230360	processed_pseudogene	DDX10P2	0.376202	1.49422	1.31018	1.70411	2.11844e-09
ENSG00000230371	processed_pseudogene	KARS1P2	0.485669	1.05645	0.881736	1.26578	0.551601
ENSG00000230373	transcribed_unprocessed_pseudogene	GOLGA6L5P	0.259481	0.981979	0.827733	1.16497	0.83477
ENSG00000230375	unprocessed_pseudogene	GSTA11P	0.389786	0.997599	0.830115	1.19888	0.97955
ENSG00000230383	processed_pseudogene	ENSG00000230383	0.50073	1.14212	0.969271	1.3458	0.112469
ENSG00000230409	processed_pseudogene	TCEA1P2	0.344159	1.12711	0.947209	1.34117	0.177449
ENSG00000230445	transcribed_processed_pseudogene	LRRC37A6P	0.367271	1.26817	1.09219	1.47251	0.0018278
ENSG00000230457	processed_pseudogene	PA2G4P4	0.510159	1.2714	1.07713	1.50072	0.00453792
ENSG00000230469	processed_pseudogene	RPL5P26	0.467242	0.899744	0.736491	1.09918	0.301042
ENSG00000230478	processed_pseudogene	ENSG00000230478	0.499647	1.32332	1.11637	1.56863	0.00124332
ENSG00000230481	IG_V_pseudogene	IGKV1OR22-5	0.54119	0.924841	0.752485	1.13667	0.457769
ENSG00000230482	processed_pseudogene	ATP5MC2P3	0.380569	0.991159	0.819738	1.19843	0.92697
ENSG00000230508	processed_pseudogene	RPL19P21	0.501977	1.1296	0.96108	1.32766	0.139312
ENSG00000230521	unprocessed_pseudogene	ENSG00000230521	0.450384	0.955877	0.800928	1.1408	0.617006
ENSG00000230524	transcribed_unprocessed_pseudogene	COL6A4P1	0.556972	1.34513	1.14898	1.57476	0.00022694
ENSG00000230562	processed_pseudogene	FAM133DP	0.412031	1.26133	1.08931	1.46052	0.00191251
ENSG00000230568	processed_pseudogene	SF3A3P1	0.435227	1.14687	0.978649	1.344	0.0904014
ENSG00000230570	processed_pseudogene	ENSG00000230570	0.476247	1.06581	0.904743	1.25555	0.445793
ENSG00000230585	processed_pseudogene	PHBP12	0.289146	1.18096	0.997435	1.39825	0.0535871
ENSG00000230592	processed_pseudogene	RPSAP8	0.419202	1.19453	1.0096	1.41335	0.038334
ENSG00000230593	processed_pseudogene	PPIAP40	0.447096	1.20828	1.02415	1.42551	0.0249088
ENSG00000230611	processed_pseudogene	HMGB1P27	0.240853	0.988979	0.832711	1.17457	0.899504
ENSG00000230629	processed_pseudogene	RPS23P8	0.473589	1.31109	1.09734	1.56647	0.00285433
ENSG00000230666	transcribed_unprocessed_pseudogene	CEACAM22P	0.43118	0.97309	0.815105	1.1617	0.762812
ENSG00000230673	processed_pseudogene	PABPC1P3	0.537127	1.19588	1.00417	1.42418	0.0447893
ENSG00000230701	processed_pseudogene	FBXW4P1	0.482404	1.11974	0.949032	1.32115	0.180214
ENSG00000230711	processed_pseudogene	CTAGE13P	0.533038	1.00617	0.846691	1.19569	0.944312
ENSG00000230715	processed_pseudogene	ENSG00000230715	0.315157	1.01643	0.850749	1.21437	0.857568
ENSG00000230716	processed_pseudogene	KRT8P7	0.664363	1.13512	0.956636	1.34691	0.146484
ENSG00000230721	processed_pseudogene	ENSG00000230721	0.468983	1.19764	1.02209	1.40335	0.0257344
ENSG00000230734	processed_pseudogene	RPL10P3	0.43255	1.2215	1.03018	1.44834	0.02133
ENSG00000230756	processed_pseudogene	RHOQP3	0.576588	1.13982	0.960888	1.35206	0.133088
ENSG00000230758	processed_pseudogene	SNAP23P1	0.457906	1.10085	0.928112	1.30574	0.269895
ENSG00000230772	unprocessed_pseudogene	VN1R108P	0.367213	1.20742	1.03702	1.40583	0.0151717
ENSG00000230793	processed_pseudogene	SMARCE1P5	0.263226	1.2759	1.07726	1.51118	0.00477537
ENSG00000230795	unprocessed_pseudogene	HLA-K	0.555966	1.2141	1.01451	1.45296	0.0342478
ENSG00000230799	processed_pseudogene	RPS2P16	0.287606	1.17317	0.992811	1.38629	0.0607582
ENSG00000230807	processed_pseudogene	ENSG00000230807	0.426237	1.20221	1.0391	1.39092	0.0133024
ENSG00000230832	processed_pseudogene	SSBL4P	0.564763	1.06942	0.905409	1.26314	0.429443
ENSG00000230847	unprocessed_pseudogene	OCLNP1	0.59255	1.07968	0.896296	1.30057	0.419564
ENSG00000230849	processed_pseudogene	GOT2P2	0.323386	0.824584	0.680808	0.998725	0.0484935
ENSG00000230853	processed_pseudogene	RPL10P11	0.289675	1.09294	0.924588	1.29195	0.297738
ENSG00000230863	transcribed_processed_pseudogene	ENSG00000230863	0.401049	1.27792	1.10972	1.47162	0.000659842
ENSG00000230870	processed_pseudogene	FBXW11P1	0.265043	1.0534	0.888817	1.24846	0.548386
ENSG00000230872	transcribed_unitary_pseudogene	MFSD13B	0.389815	1.046	0.880788	1.2422	0.608141
ENSG00000230882	processed_pseudogene	ENSG00000230882	0.30203	0.903316	0.754208	1.0819	0.269287
ENSG00000230897	processed_pseudogene	RPS18P12	0.443195	1.04372	0.875466	1.24432	0.633274
ENSG00000230911	processed_pseudogene	PPIHP1	0.521486	1.0893	0.906228	1.30936	0.362224
ENSG00000230948	processed_pseudogene	AURKBP1	0.346862	0.837499	0.664421	1.05566	0.133262
ENSG00000230953	processed_pseudogene	ENSG00000230953	0.244838	0.899132	0.762272	1.06057	0.206943
ENSG00000230965	processed_pseudogene	SNX18P13	0.449204	0.790211	0.608047	1.02695	0.0782286
ENSG00000230979	processed_pseudogene	ENSG00000230979	0.287728	1.18206	1.01029	1.38303	0.0368162
ENSG00000230982	processed_pseudogene	DSTNP1	0.324825	1.08484	0.911264	1.29149	0.359975
ENSG00000230987	processed_pseudogene	ENSG00000230987	0.499202	1.18208	1.04965	1.33121	0.00579135
ENSG00000231006	processed_pseudogene	RPL7P32	0.487823	1.13123	0.963894	1.32762	0.131116
ENSG00000231007	processed_pseudogene	CDC20P1	0.386722	1.24901	1.10191	1.41574	0.000505377
ENSG00000231043	processed_pseudogene	ENSG00000231043	0.376587	1.28608	1.10451	1.49748	0.00119484
ENSG00000231047	processed_pseudogene	GCNT1P3	0.360184	1.06939	0.892131	1.28186	0.468134
ENSG00000231049	transcribed_unprocessed_pseudogene	OR52B5P	0.40148	1.0236	0.863827	1.21292	0.787641
ENSG00000231063	processed_pseudogene	RPL6P6	0.441874	0.957319	0.802093	1.14259	0.628926
ENSG00000231066	processed_pseudogene	NPM1P9	0.514605	1.34259	1.15026	1.56706	0.000187986
ENSG00000231084	processed_pseudogene	RPL22P24	0.325252	1.2537	1.05142	1.49489	0.011786
ENSG00000231086	unitary_pseudogene	TSSK1A	0.457876	0.995298	0.846283	1.17055	0.954576
ENSG00000231100	unprocessed_pseudogene	ENSG00000231100	0.378245	1.01117	0.849258	1.20395	0.900728
ENSG00000231167	processed_pseudogene	YBX1P2	0.460914	1.75034	1.47399	2.07849	1.71087e-10
ENSG00000231181	processed_pseudogene	ENSG00000231181	0.384173	1.05083	0.887084	1.2448	0.566193
ENSG00000231203	processed_pseudogene	KRT8P10	0.585172	1.15419	0.97474	1.36668	0.0962676
ENSG00000231205	transcribed_unprocessed_pseudogene	ZNF826P	0.414415	1.20831	1.04524	1.39682	0.0105232
ENSG00000231234	transcribed_processed_pseudogene	SKP1P1	0.582909	1.17286	0.987635	1.39281	0.0690505
ENSG00000231259	unprocessed_pseudogene	ANAPC1P2	0.273821	0.956428	0.806781	1.13383	0.607835
ENSG00000231270	processed_pseudogene	COBLP1	0.414461	1.12418	0.972858	1.29905	0.11253
ENSG00000231271	unprocessed_pseudogene	ENSG00000231271	0.401554	1.03589	0.869213	1.23453	0.693618
ENSG00000231307	processed_pseudogene	RPS3P2	0.248282	1.05143	0.896228	1.23351	0.538253
ENSG00000231313	processed_pseudogene	CLIC1P1	0.529042	1.21294	1.0372	1.41846	0.0156379
ENSG00000231331	unprocessed_pseudogene	ENSG00000231331	0.435575	0.912482	0.757136	1.0997	0.336119
ENSG00000231333	processed_pseudogene	RPL34P6	0.400914	1.18514	1.01162	1.38842	0.0354603
ENSG00000231340	processed_pseudogene	ACTG1P10	0.365426	1.02861	0.876473	1.20716	0.729777
ENSG00000231344	processed_pseudogene	ENSG00000231344	0.319568	1.32194	1.10889	1.57591	0.00185341
ENSG00000231345	transcribed_processed_pseudogene	BEND3P1	0.385887	1.19813	0.992552	1.44629	0.0598184
ENSG00000231362	processed_pseudogene	ENSG00000231362	0.446142	0.954101	0.790159	1.15206	0.625233
ENSG00000231381	processed_pseudogene	RNF2P1	0.602753	1.16621	0.988478	1.37591	0.0683643
ENSG00000231395	processed_pseudogene	ARL4AP4	0.412395	1.03359	0.881017	1.2126	0.68513
ENSG00000231409	processed_pseudogene	ENSG00000231409	0.472116	1.16546	0.9949	1.36525	0.0578766
ENSG00000231414	processed_pseudogene	RPL39P15	0.472104	1.09874	0.930128	1.29793	0.267935
ENSG00000231416	processed_pseudogene	ENSG00000231416	0.64807	0.987932	0.838169	1.16445	0.884902
ENSG00000231431	transcribed_unprocessed_pseudogene	FAR2P4	0.598926	1.12133	0.95951	1.31044	0.149824
ENSG00000231434	processed_pseudogene	HSP90AA3P	0.410807	1.17925	0.994122	1.39886	0.0584509
ENSG00000231442	processed_pseudogene	LARP1BP1	0.323334	1.11756	0.992886	1.25789	0.0655232
ENSG00000231443	processed_pseudogene	ENSG00000231443	0.522412	1.23923	1.07706	1.42581	0.00272311
ENSG00000231445	processed_pseudogene	TIMM8AP1	0.515205	1.05885	0.894568	1.25331	0.50618
ENSG00000231464	processed_pseudogene	ENSG00000231464	0.608216	1.108	0.960631	1.27799	0.15901
ENSG00000231466	processed_pseudogene	ENSG00000231466	0.370123	0.928086	0.767797	1.12184	0.440417
ENSG00000231494	processed_pseudogene	RPL21P35	0.553958	0.904859	0.748411	1.09401	0.301956
ENSG00000231503	processed_pseudogene	PTMAP4	0.443378	1.7189	1.43026	2.06578	7.6745e-09
ENSG00000231513	processed_pseudogene	E2F6P4	0.507339	1.13539	0.970375	1.32846	0.113045
ENSG00000231549	processed_pseudogene	ATP5MKP1	0.352337	1.15738	0.973871	1.37546	0.0970407
ENSG00000231550	processed_pseudogene	PTCHD3P2	0.440343	1.10007	0.937899	1.29028	0.241168
ENSG00000231551	transcribed_unprocessed_pseudogene	PDE4DIPP6	0.594293	1.31409	1.11396	1.55017	0.00119447
ENSG00000231556	processed_pseudogene	RSL24D1P3	0.375038	1.15672	0.991778	1.3491	0.063627
ENSG00000231576	processed_pseudogene	MTCO2P20	0.405326	1.01101	0.843215	1.21219	0.9059
ENSG00000231579	processed_pseudogene	RPL7P21	0.325201	1.03542	0.875949	1.22393	0.683331
ENSG00000231584	transcribed_unprocessed_pseudogene	FAHD2CP	0.457172	1.27556	1.06046	1.53428	0.00979445
ENSG00000231615	processed_pseudogene	ENSG00000231615	0.493521	1.21007	1.05008	1.39443	0.00840321
ENSG00000231625	transcribed_unprocessed_pseudogene	SLC47A1P2	0.312718	1.17955	1.02602	1.35605	0.0202853
ENSG00000231686	processed_pseudogene	ANKRD11P2	0.386992	1.33056	1.14068	1.55205	0.00027758
ENSG00000231725	processed_pseudogene	VN1R110P	0.489355	1.08001	0.958317	1.21715	0.206981
ENSG00000231741	processed_pseudogene	ENSG00000231741	0.301917	0.919512	0.759453	1.1133	0.389806
ENSG00000231747	processed_pseudogene	ENSG00000231747	0.44062	1.10517	0.938996	1.30076	0.229033
ENSG00000231752	transcribed_unprocessed_pseudogene	EMBP1	0.395344	1.02372	0.874617	1.19824	0.770383
ENSG00000231784	transcribed_unitary_pseudogene	DBIL5P	0.435553	1.25396	1.07177	1.46713	0.00472454
ENSG00000231793	transcribed_unitary_pseudogene	DOC2GP	0.190583	0.881968	0.72839	1.06793	0.198197
ENSG00000231804	processed_pseudogene	ENSG00000231804	0.399092	0.875442	0.717467	1.0682	0.190135
ENSG00000231822	processed_pseudogene	SMC3P1	0.267478	1.0206	0.849037	1.22684	0.828067
ENSG00000231827	transcribed_unprocessed_pseudogene	ENSG00000231827	0.40666	1.03306	0.881547	1.21061	0.68775
ENSG00000231831	processed_pseudogene	MTHFD1P1	0.256763	0.843376	0.70132	1.0142	0.0702827
ENSG00000231845	processed_pseudogene	HMGB3P14	0.532433	0.996833	0.854687	1.16262	0.967762
ENSG00000231848	processed_pseudogene	KRTCAP2P1	0.446754	1.16086	0.984864	1.36832	0.0753795
ENSG00000231878	processed_pseudogene	SNRPFP1	0.444212	1.06821	0.887097	1.28631	0.486349
ENSG00000231940	processed_pseudogene	RPS7P3	0.463879	1.31804	1.12996	1.53742	0.000439182
ENSG00000231942	processed_pseudogene	HNRNPA1P36	0.325375	1.03833	0.874957	1.23221	0.666726
ENSG00000231952	unprocessed_pseudogene	DPY19L1P2	0.484814	1.07584	0.896024	1.29174	0.433399
ENSG00000231956	processed_pseudogene	HNRNPA1P9	0.280388	0.937027	0.775636	1.132	0.500052
ENSG00000231982	unprocessed_pseudogene	ENSG00000231982	0.497182	1.12746	0.970274	1.31011	0.117339
ENSG00000231991	processed_pseudogene	ANXA2P2	0.428138	1.444	1.19845	1.73986	0.000111747
ENSG00000232004	processed_pseudogene	CAP1P2	0.404441	1.4519	1.2364	1.70498	5.40435e-06
ENSG00000232022	transcribed_unprocessed_pseudogene	FAAHP1	0.591323	0.941927	0.772082	1.14913	0.555368
ENSG00000232024	processed_pseudogene	LSM12P1	0.359996	1.23766	1.0362	1.47828	0.0186574
ENSG00000232027	processed_pseudogene	ENSG00000232027	0.140789	1.17787	0.991258	1.39961	0.0628581
ENSG00000232037	processed_pseudogene	ENSG00000232037	0.42191	1.03192	0.872837	1.22001	0.712981
ENSG00000232054	processed_pseudogene	NPM1P34	0.364053	1.09585	0.906314	1.32502	0.344823
ENSG00000232059	processed_pseudogene	ENSG00000232059	0.330001	1.0663	0.911457	1.24745	0.422614
ENSG00000232075	processed_pseudogene	MRPL35P2	0.300061	1.04118	0.896187	1.20963	0.597895
ENSG00000232097	processed_pseudogene	ENSG00000232097	0.560574	0.959167	0.811298	1.13399	0.62553
ENSG00000232134	processed_pseudogene	RPS15AP12	0.430657	1.15758	0.987588	1.35684	0.0709434
ENSG00000232149	processed_pseudogene	FERP1	0.347818	1.08988	0.926407	1.2822	0.29926
ENSG00000232150	processed_pseudogene	ST13P4	0.291518	1.34017	1.13833	1.57779	0.000438814
ENSG00000232163	processed_pseudogene	RPLP1P13	0.406923	0.951913	0.79292	1.14279	0.597128
ENSG00000232175	processed_pseudogene	ENSG00000232175	0.49972	1.1666	1.01143	1.34557	0.0343368
ENSG00000232176	processed_pseudogene	ENSG00000232176	0.506039	1.23153	1.04208	1.45542	0.0145406
ENSG00000232186	processed_pseudogene	TERF1P7	0.304284	1.10839	0.941642	1.30467	0.216041
ENSG00000232187	processed_pseudogene	FTH1P7	0.306748	1.32912	1.10863	1.59347	0.00211053
ENSG00000232203	processed_pseudogene	SLC25A6P2	0.485118	1.15438	1.01512	1.31274	0.028613
ENSG00000232208	processed_pseudogene	ENSG00000232208	0.393815	1.06381	0.912468	1.24026	0.429507
ENSG00000232217	processed_pseudogene	FTLP8	0.462799	1.17199	1.01207	1.35718	0.0339879
ENSG00000232218	unprocessed_pseudogene	ENSG00000232218	0.32732	1.14477	0.972088	1.34812	0.105098
ENSG00000232228	processed_pseudogene	RPL36AP16	0.46217	1.00083	0.8523	1.17525	0.991885
ENSG00000232267	processed_pseudogene	ACTR3P2	0.440909	1.00316	0.834032	1.20659	0.973266
ENSG00000232273	processed_pseudogene	FTH1P1	0.530715	1.32231	1.13619	1.53892	0.000306716
ENSG00000232303	processed_pseudogene	DFFBP1	0.450011	1.288	1.09704	1.51221	0.00199376
ENSG00000232320	processed_pseudogene	MXRA7P1	0.249688	1.29597	1.09428	1.53483	0.0026653
ENSG00000232334	processed_pseudogene	ENSG00000232334	0.464455	1.04943	0.898073	1.22629	0.54377
ENSG00000232344	processed_pseudogene	ENSG00000232344	0.379208	1.03436	0.873573	1.22475	0.695102
ENSG00000232346	processed_pseudogene	ENSG00000232346	0.40405	1.03908	0.871225	1.23927	0.669795
ENSG00000232355	unprocessed_pseudogene	ENSG00000232355	0.554286	0.99206	0.839624	1.17217	0.925389
ENSG00000232368	processed_pseudogene	FTLP2	0.39596	1.24201	1.04656	1.47398	0.0131078
ENSG00000232380	processed_pseudogene	ZDHHC20P4	0.354582	1.23017	1.09069	1.38749	0.000741316
ENSG00000232383	processed_pseudogene	ENSG00000232383	0.430469	1.15756	0.981068	1.36581	0.0830046
ENSG00000232387	processed_pseudogene	SKA2P1	0.474951	1.29339	1.11364	1.50215	0.000752286
ENSG00000232389	processed_pseudogene	ENSG00000232389	0.379496	1.38673	1.20635	1.5941	4.25659e-06
ENSG00000232398	unprocessed_pseudogene	TMPRSS11CP	0.505682	0.974098	0.802403	1.18253	0.790801
ENSG00000232439	processed_pseudogene	RPL18AP7	0.418415	0.98937	0.824747	1.18685	0.908371
ENSG00000232450	transcribed_processed_pseudogene	ENSG00000232450	0.434338	1.25846	1.06972	1.4805	0.00555528
ENSG00000232454	processed_pseudogene	ENSG00000232454	0.295618	0.987265	0.836566	1.16511	0.879457
ENSG00000232457	transcribed_unprocessed_pseudogene	SLC16A6P1	0.324633	1.02646	0.861201	1.22343	0.770592
ENSG00000232460	processed_pseudogene	BMPR1AP2	0.425527	0.94833	0.774169	1.16167	0.608338
ENSG00000232471	unprocessed_pseudogene	ENSG00000232471	0.479002	0.987749	0.838622	1.16339	0.882645
ENSG00000232472	processed_pseudogene	EEF1B2P3	0.542875	1.33536	1.13023	1.57772	0.000677323
ENSG00000232479	processed_pseudogene	KRT8P52	0.343218	1.30155	1.13899	1.48732	0.000108064
ENSG00000232491	processed_pseudogene	SAPCD2P3	0.3464	1.01336	0.872307	1.17722	0.86223
ENSG00000232499	processed_pseudogene	ENSG00000232499	0.44093	1.23585	1.03622	1.47393	0.018486
ENSG00000232508	processed_pseudogene	MRPL45P1	0.363452	1.13635	0.968138	1.33379	0.117862
ENSG00000232517	unitary_pseudogene	CSPG4BP	0.25593	1.14765	0.96423	1.36596	0.121142
ENSG00000232528	transcribed_unitary_pseudogene	ENSG00000232528	0.458518	1.19605	1.06104	1.34823	0.00339437
ENSG00000232531	processed_pseudogene	KMT5AP2	0.416976	1.23065	1.04688	1.44669	0.0118991
ENSG00000232546	unprocessed_pseudogene	ENSG00000232546	0.343965	0.950933	0.800978	1.12896	0.565549
ENSG00000232573	processed_pseudogene	RPL3P4	0.370662	1.17193	0.997236	1.37722	0.0540594
ENSG00000232578	processed_pseudogene	ENSG00000232578	0.299925	0.897679	0.730809	1.10265	0.303618
ENSG00000232579	unprocessed_pseudogene	MTCO1P27	0.614896	1.17548	1.01483	1.36155	0.0310568
ENSG00000232608	processed_pseudogene	TIMM9P2	0.520163	1.13143	0.979416	1.30704	0.0934581
ENSG00000232615	processed_pseudogene	ENSG00000232615	0.554187	1.37525	1.20612	1.5681	1.94442e-06
ENSG00000232625	processed_pseudogene	RPL23AP31	0.42695	1.022	0.892823	1.16986	0.752312
ENSG00000232630	processed_pseudogene	PRPS1P2	0.330217	1.1687	0.980984	1.39233	0.0809767
ENSG00000232662	processed_pseudogene	LDHBP1	0.485767	0.997534	0.857456	1.1605	0.974482
ENSG00000232709	processed_pseudogene	MARK2P9	0.365115	1.0207	0.862985	1.20723	0.810927
ENSG00000232713	processed_pseudogene	RPS12P3	0.306039	0.957793	0.802649	1.14293	0.632446
ENSG00000232724	unitary_pseudogene	TRIM80P	0.494087	0.88656	0.742949	1.05793	0.181746
ENSG00000232727	processed_pseudogene	YWHAEP1	0.41412	1.17236	1.01955	1.34806	0.0256328
ENSG00000232742	processed_pseudogene	RHOQP2	0.434379	1.13843	0.972926	1.33208	0.105766
ENSG00000232747	IG_V_pseudogene	IGKV1D-35	0.538429	0.819765	0.565941	1.18743	0.293142
ENSG00000232750	processed_pseudogene	ENSG00000232750	0.36825	1.10178	0.933763	1.30002	0.250908
ENSG00000232757	processed_pseudogene	ETF1P1	0.440499	0.923266	0.76371	1.11616	0.409509
ENSG00000232775	transcribed_unprocessed_pseudogene	BMS1P22	0.47595	1.30382	1.13274	1.50073	0.000218449
ENSG00000232780	transcribed_processed_pseudogene	GAPDHP74	0.516579	0.896959	0.743538	1.08204	0.25588
ENSG00000232800	unitary_pseudogene	SLC7A15P	0.509807	1.08198	0.968609	1.20863	0.162946
ENSG00000232801	processed_pseudogene	SDCBPP3	0.431673	1.0659	0.906863	1.25283	0.438858
ENSG00000232815	unprocessed_pseudogene	DUX4L50	0.435755	1.1055	0.924376	1.32211	0.27194
ENSG00000232823	processed_pseudogene	TXNP1	0.46178	1.10753	0.941994	1.30215	0.216272
ENSG00000232842	processed_pseudogene	KAT7P1	0.412339	1.1166	0.946576	1.31716	0.190691
ENSG00000232871	transcribed_unitary_pseudogene	SEC1P	0.374142	1.06659	0.907888	1.25302	0.432879
ENSG00000232872	processed_pseudogene	CTAGE3P	0.514228	1.27795	1.09559	1.49066	0.00179543
ENSG00000232882	processed_pseudogene	PHKA1P1	0.3868	1.05167	0.896041	1.23432	0.537542
ENSG00000232888	processed_pseudogene	RPS11P5	0.414221	1.17221	0.994863	1.38118	0.0576402
ENSG00000232901	processed_pseudogene	CYCSP10	0.478734	1.14509	0.966212	1.35708	0.117972
ENSG00000232906	processed_pseudogene	ENSG00000232906	0.677534	1.14229	1.00953	1.2925	0.0348177
ENSG00000232917	processed_pseudogene	HSPE1P6	0.232925	1.21851	1.0394	1.42849	0.0148348
ENSG00000232926	processed_pseudogene	ENSG00000232926	0.25969	0.889733	0.741849	1.0671	0.207764
ENSG00000232928	processed_pseudogene	DDX3P1	0.496177	0.883234	0.722897	1.07913	0.224433
ENSG00000232938	transcribed_processed_pseudogene	RPL23AP87	0.310773	0.963228	0.796421	1.16497	0.699388
ENSG00000232946	processed_pseudogene	RPL35AP20	0.711741	1.15439	0.966813	1.37835	0.112533
ENSG00000233018	processed_pseudogene	ENSG00000233018	0.546485	1.03568	0.907243	1.1823	0.603775
ENSG00000233025	processed_pseudogene	CRYZP1	0.436819	1.07508	0.917697	1.25945	0.370018
ENSG00000233028	processed_pseudogene	ENSG00000233028	0.386031	1.08132	0.939384	1.24471	0.27615
ENSG00000233045	processed_pseudogene	RPL15P5	0.437864	1.24792	1.04131	1.49553	0.0164714
ENSG00000233057	processed_pseudogene	EEF1A1P14	0.481898	1.11785	0.955963	1.30715	0.162796
ENSG00000233084	processed_pseudogene	RPL23AP25	0.48285	0.970184	0.811343	1.16012	0.740025
ENSG00000233109	processed_pseudogene	ENSG00000233109	0.375868	0.99145	0.832474	1.18079	0.923286
ENSG00000233122	processed_pseudogene	CTAGE7P	0.452401	1.06856	0.901412	1.2667	0.444843
ENSG00000233155	processed_pseudogene	HMGA1P8	0.43185	1.25487	1.0819	1.45549	0.00269704
ENSG00000233170	processed_pseudogene	ENSG00000233170	0.305178	0.967413	0.807908	1.15841	0.718558
ENSG00000233205	processed_pseudogene	WBP1P2	0.456193	1.23846	1.05989	1.44712	0.00709933
ENSG00000233225	processed_pseudogene	SSBP3P1	0.383429	1.16184	0.976323	1.3826	0.0910291
ENSG00000233231	processed_pseudogene	HNRNPA1P49	0.320232	0.963436	0.811635	1.14363	0.67025
ENSG00000233235	unprocessed_pseudogene	ENSG00000233235	0.687662	1.15343	0.916886	1.45101	0.222858
ENSG00000233238	unprocessed_pseudogene	DEFA9P	0.488974	1.12248	0.980701	1.28475	0.0935246
ENSG00000233247	processed_pseudogene	UBE2E4P	0.396779	1.42896	1.20289	1.69751	4.8591e-05
ENSG00000233261	transcribed_unprocessed_pseudogene	FAM238A	0.500009	1.03688	0.883769	1.21652	0.656845
ENSG00000233264	processed_pseudogene	ENSG00000233264	0.54046	0.957994	0.795033	1.15436	0.651923
ENSG00000233270	processed_pseudogene	SNRPEP4	0.421228	1.22441	1.02111	1.4682	0.0288572
ENSG00000233297	unprocessed_pseudogene	RASA4DP	0.487248	1.15318	0.973484	1.36603	0.0991438
ENSG00000233325	transcribed_unprocessed_pseudogene	MIPEPP3	0.473772	1.28879	1.08285	1.53391	0.00429087
ENSG00000233327	transcribed_unprocessed_pseudogene	USP32P2	0.403912	1.06787	0.917403	1.24302	0.39675
ENSG00000233328	processed_pseudogene	PFN1P1	0.527275	1.10079	0.922762	1.31316	0.286024
ENSG00000233333	processed_pseudogene	RNFT1P2	0.372564	0.991376	0.830254	1.18377	0.923745
ENSG00000233337	processed_pseudogene	UBE2FP3	0.311124	0.997689	0.828652	1.20121	0.980512
ENSG00000233347	processed_pseudogene	ERP29P1	0.359791	1.38153	1.16898	1.63273	0.000149593
ENSG00000233369	transcribed_processed_pseudogene	GTF2IP4	0.377428	1.12267	0.933439	1.35027	0.219215
ENSG00000233377	processed_pseudogene	MTND4P20	0.248811	0.714842	0.603931	0.846121	9.52437e-05
ENSG00000233382	transcribed_processed_pseudogene	NKAPP1	0.314544	1.1884	1.00008	1.41217	0.0498881
ENSG00000233383	processed_pseudogene	ENSG00000233383	0.452078	0.965528	0.796139	1.17096	0.721517
ENSG00000233401	processed_pseudogene	PRKAR1AP1	0.494393	1.11242	0.939092	1.31773	0.217658
ENSG00000233428	processed_pseudogene	PPIAP65	0.220386	1.27993	1.08976	1.50328	0.00263448
ENSG00000233432	processed_pseudogene	MTIF2P1	0.372816	1.0306	0.888295	1.19569	0.690974
ENSG00000233433	processed_pseudogene	CBLL1P1	0.375293	1.03411	0.895952	1.19358	0.64665
ENSG00000233435	processed_pseudogene	AGGF1P2	0.402851	1.08163	0.918376	1.27391	0.347227
ENSG00000233445	processed_pseudogene	RPL17P11	0.434711	0.999118	0.834363	1.19641	0.992342
ENSG00000233467	processed_pseudogene	HAX1P1	0.346654	1.28194	1.10905	1.48177	0.000778355
ENSG00000233469	processed_pseudogene	ST6GALNAC4P1	0.501382	1.10511	0.930627	1.3123	0.254321
ENSG00000233476	processed_pseudogene	EEF1A1P6	0.474419	1.33949	1.13984	1.57412	0.00038621
ENSG00000233483	transcribed_unitary_pseudogene	EFCAB15P	0.554949	1.04503	0.883196	1.23651	0.607924
ENSG00000233491	transcribed_unitary_pseudogene	ENSG00000233491	0.497433	1.23036	1.06041	1.42755	0.00626969
ENSG00000233531	unprocessed_pseudogene	DEFA10P	0.552231	0.995332	0.841849	1.1768	0.956328
ENSG00000233537	unitary_pseudogene	TEDDM2P	0.443472	0.853236	0.680174	1.07033	0.16997
ENSG00000233543	processed_pseudogene	CHTF8P1	0.323674	1.14898	0.98206	1.34427	0.0829297
ENSG00000233558	processed_pseudogene	ENSG00000233558	0.476164	1.09504	0.933073	1.28513	0.266248
ENSG00000233560	processed_pseudogene	KRT8P39	0.405032	1.16661	0.997073	1.36498	0.0544326
ENSG00000233578	processed_pseudogene	EIF4EP1	0.227245	0.962852	0.807911	1.14751	0.672373
ENSG00000233579	processed_pseudogene	KRT8P15	0.472854	1.19463	1.0333	1.38116	0.0162831
ENSG00000233585	transcribed_processed_pseudogene	ENSG00000233585	0.4163	0.994778	0.844226	1.17218	0.95014
ENSG00000233588	processed_pseudogene	CYP51A1P2	0.319603	1.04948	0.879656	1.25209	0.591799
ENSG00000233609	transcribed_processed_pseudogene	RPL10P19	0.302632	0.942248	0.792866	1.11978	0.499398
ENSG00000233626	processed_pseudogene	ENSG00000233626	0.6384	1.05358	0.88847	1.24937	0.548396
ENSG00000233680	processed_pseudogene	HNRNPA1P27	0.535037	1.06462	0.885287	1.28027	0.505844
ENSG00000233690	processed_pseudogene	EBAG9P1	0.448518	0.956195	0.806294	1.13396	0.606638
ENSG00000233702	processed_pseudogene	RPL37P13	0.395869	0.820239	0.67683	0.994034	0.043281
ENSG00000233708	processed_pseudogene	ENSG00000233708	0.497913	1.14187	0.9954	1.3099	0.0582071
ENSG00000233719	transcribed_processed_pseudogene	GOT2P3	0.253734	0.871127	0.717419	1.05777	0.163632
ENSG00000233733	processed_pseudogene	H2AZP6	0.539536	1.07174	0.948252	1.21131	0.26732
ENSG00000233751	processed_pseudogene	RRAS2P2	0.25298	1.12523	0.968798	1.30692	0.122369
ENSG00000233762	processed_pseudogene	RPS15P4	0.310002	1.25949	1.06975	1.48287	0.00561649
ENSG00000233764	processed_pseudogene	MTCO1P20	0.30621	0.980742	0.799865	1.20252	0.851698
ENSG00000233820	transcribed_processed_pseudogene	ENSG00000233820	0.546138	1.0343	0.877765	1.21874	0.687115
ENSG00000233830	processed_pseudogene	EIF4HP1	0.34991	1.26072	1.06222	1.49633	0.00803859
ENSG00000233836	transcribed_unprocessed_pseudogene	ENSG00000233836	0.356822	1.10878	0.947233	1.29789	0.198705
ENSG00000233846	processed_pseudogene	SELENOTP1	0.27934	1.15116	0.976838	1.3566	0.0929078
ENSG00000233876	processed_pseudogene	GAPDHP68	0.239981	1.23264	1.08097	1.40558	0.00179441
ENSG00000233892	processed_pseudogene	PAIP1P1	0.393217	0.977147	0.81358	1.1736	0.804644
ENSG00000233902	unprocessed_pseudogene	ENSG00000233902	0.42013	0.889669	0.731681	1.08177	0.241197
ENSG00000233916	processed_pseudogene	ZDHHC20P1	0.374018	0.937591	0.78102	1.12555	0.489396
ENSG00000233921	processed_pseudogene	RPS15AP40	0.404751	1.19954	1.03021	1.39671	0.0191183
ENSG00000233929	processed_pseudogene	MT1XP1	0.486916	1.00245	0.816765	1.23035	0.981312
ENSG00000233947	processed_pseudogene	ASS1P3	0.535193	1.06056	0.898291	1.25215	0.487676
ENSG00000233951	processed_pseudogene	RCC2P3	0.412769	0.955645	0.799165	1.14276	0.618998
ENSG00000233956	processed_pseudogene	BTF3P6	0.454488	1.01674	0.85444	1.20988	0.851552
ENSG00000233966	processed_pseudogene	UBE2SP1	0.410934	1.44491	1.24078	1.68263	2.17876e-06
ENSG00000233971	processed_pseudogene	RPS20P10	0.429271	1.09197	0.935092	1.27517	0.266192
ENSG00000233994	processed_pseudogene	GDI2P2	0.420336	1.18734	1.0038	1.40444	0.045042
ENSG00000233996	processed_pseudogene	KDM3AP1	0.387666	1.1839	1.02936	1.36163	0.0180061
ENSG00000233998	processed_pseudogene	SETP5	0.480957	1.07316	0.915211	1.25836	0.384735
ENSG00000234003	unprocessed_pseudogene	MTATP6P27	0.545785	1.10766	0.958384	1.28019	0.166224
ENSG00000234005	processed_pseudogene	GAPDHP22	0.486939	1.44039	1.23465	1.68043	3.47893e-06
ENSG00000234009	processed_pseudogene	RPL5P34	0.426669	1.28862	1.09563	1.51561	0.00218984
ENSG00000234031	processed_pseudogene	RPS3AP44	0.504098	1.01577	0.857725	1.20293	0.856114
ENSG00000234036	processed_pseudogene	TXNP6	0.501782	1.27864	1.0838	1.5085	0.00356734
ENSG00000234040	processed_pseudogene	RPL10P12	0.548334	1.02381	0.852934	1.22892	0.800597
ENSG00000234041	processed_pseudogene	ENSG00000234041	0.569372	1.09922	0.933604	1.29421	0.256212
ENSG00000234043	processed_pseudogene	NUDT9P1	0.452044	0.965977	0.803967	1.16063	0.711714
ENSG00000234062	transcribed_unprocessed_pseudogene	ENSG00000234062	0.477538	1.18238	1.03569	1.34985	0.0131816
ENSG00000234065	processed_pseudogene	MTND4P26	0.342715	1.1307	0.950378	1.34523	0.165813
ENSG00000234080	processed_pseudogene	ENSG00000234080	0.539953	0.947746	0.787473	1.14064	0.570169
ENSG00000234106	processed_pseudogene	SRP14P2	0.48123	1.14141	0.956641	1.36186	0.142109
ENSG00000234118	processed_pseudogene	RPL13AP6	0.468046	1.06428	0.894968	1.26562	0.480992
ENSG00000234123	processed_pseudogene	RHBDF1P1	0.537839	1.05871	0.899524	1.24608	0.492535
ENSG00000234130	processed_pseudogene	AP2B1P1	0.302937	1.24768	1.06162	1.46634	0.00723646
ENSG00000234175	processed_pseudogene	ENSG00000234175	0.317421	1.17539	0.985257	1.40221	0.0726553
ENSG00000234176	processed_pseudogene	HSPA8P1	0.461579	1.144	0.958814	1.36494	0.135397
ENSG00000234219	unprocessed_pseudogene	CDCA4P4	0.427203	1.24351	0.983131	1.57285	0.0690579
ENSG00000234226	processed_pseudogene	NDUFS5P2	0.52735	1.25049	1.06893	1.46289	0.00522545
ENSG00000234227	processed_pseudogene	RPL7L1P1	0.612726	1.10038	0.941441	1.28616	0.229434
ENSG00000234231	transcribed_unprocessed_pseudogene	ANAPC1P4	0.377509	1.33337	1.136	1.56504	0.000431417
ENSG00000234232	transcribed_unprocessed_pseudogene	PDE4DIPP7	0.399219	1.2327	1.08092	1.40578	0.00180405
ENSG00000234253	processed_pseudogene	RPL7P13	0.64221	1.11566	0.96816	1.28562	0.130353
ENSG00000234268	processed_pseudogene	ENSG00000234268	0.451446	1.06428	0.891133	1.27107	0.491656
ENSG00000234287	processed_pseudogene	ENSG00000234287	0.430049	1.15083	0.969363	1.36626	0.108591
ENSG00000234297	processed_pseudogene	PSIP1P1	0.538296	1.23434	1.05703	1.44141	0.00779385
ENSG00000234329	processed_pseudogene	ENSG00000234329	0.276883	1.09893	0.925591	1.30474	0.281423
ENSG00000234332	processed_pseudogene	BCAS2P2	0.541365	0.950061	0.790521	1.1418	0.584938
ENSG00000234335	processed_pseudogene	RPS4XP11	0.474371	1.09702	0.92351	1.30312	0.291837
ENSG00000234337	processed_pseudogene	ENSG00000234337	0.317826	1.21897	1.0319	1.43996	0.0198391
ENSG00000234338	processed_pseudogene	ENSG00000234338	0.234068	1.00026	0.833155	1.20087	0.997799
ENSG00000234345	processed_pseudogene	ELF2P1	0.52192	1.0493	0.867029	1.26988	0.621102
ENSG00000234353	transcribed_unprocessed_pseudogene	ENSG00000234353	0.373516	1.07509	0.900087	1.28412	0.42444
ENSG00000234367	processed_pseudogene	PFN1P3	0.390929	0.988154	0.814321	1.19909	0.903915
ENSG00000234383	processed_pseudogene	CTBP2P8	0.4261	1.18985	0.94911	1.49165	0.131781
ENSG00000234420	transcribed_processed_pseudogene	ZNF37BP	0.457043	1.22874	1.03481	1.45901	0.018755
ENSG00000234460	transcribed_unprocessed_pseudogene	ENSG00000234460	0.496355	1.17103	0.990978	1.38378	0.0638014
ENSG00000234496	processed_pseudogene	MRPS21P1	0.566548	1.07388	0.925599	1.24591	0.347141
ENSG00000234498	processed_pseudogene	RPL13AP20	0.370256	1.27396	1.0998	1.4757	0.00124517
ENSG00000234500	unprocessed_pseudogene	ENSG00000234500	0.4001	1.05654	0.882856	1.26438	0.548372
ENSG00000234502	processed_pseudogene	FYTTD1P1	0.264381	0.842772	0.705076	1.00736	0.0601897
ENSG00000234513	processed_pseudogene	ENSG00000234513	0.392397	1.05697	0.884719	1.26276	0.541565
ENSG00000234515	transcribed_processed_pseudogene	PPP1R2P1	0.426747	1.02113	0.859892	1.2126	0.811515
ENSG00000234518	processed_pseudogene	PTGES3P1	0.207484	1.11655	0.925415	1.34716	0.249813
ENSG00000234557	processed_pseudogene	PPIAP90	0.564071	1.06257	0.892875	1.26453	0.49419
ENSG00000234558	processed_pseudogene	API5P1	0.329555	1.12382	0.93776	1.3468	0.206197
ENSG00000234568	processed_pseudogene	BIN2P1	0.385612	1.03687	0.870675	1.2348	0.684561
ENSG00000234569	processed_pseudogene	RAD1P1	0.246467	1.17119	1.04852	1.30821	0.005121
ENSG00000234585	transcribed_unprocessed_pseudogene	CCT6P3	0.388518	1.21536	1.01224	1.45922	0.0365835
ENSG00000234589	processed_pseudogene	ENSG00000234589	0.45515	1.05217	0.896427	1.23498	0.533797
ENSG00000234592	processed_pseudogene	TJAP1P1	0.403297	1.13804	0.975131	1.32816	0.100908
ENSG00000234594	processed_pseudogene	ENSG00000234594	0.294575	0.995942	0.841611	1.17857	0.962245
ENSG00000234604	processed_pseudogene	ENSG00000234604	0.32062	0.916158	0.766591	1.09491	0.335584
ENSG00000234607	processed_pseudogene	ENSG00000234607	0.255587	1.21032	1.02279	1.43224	0.0262618
ENSG00000234618	processed_pseudogene	RPSAP9	0.628775	1.28645	1.06327	1.55648	0.00956761
ENSG00000234629	processed_pseudogene	WDR82P1	0.47295	1.22023	1.04625	1.42315	0.0112129
ENSG00000234645	processed_pseudogene	YWHAEP5	0.258227	1.12716	0.951767	1.33487	0.16541
ENSG00000234648	processed_pseudogene	ENSG00000234648	0.55094	0.967809	0.800184	1.17055	0.735974
ENSG00000234664	processed_pseudogene	HMGN2P5	0.387309	1.22038	1.01669	1.46489	0.0325512
ENSG00000234667	unitary_pseudogene	ACTL11P	0.482349	1.05916	0.912338	1.22961	0.450294
ENSG00000234709	transcribed_processed_pseudogene	UPF3AP3	0.387349	0.97393	0.803467	1.18056	0.787858
ENSG00000234742	processed_pseudogene	ENSG00000234742	0.526407	1.09743	0.909187	1.32464	0.332875
ENSG00000234743	processed_pseudogene	EIF5AP4	0.47808	1.20762	1.02611	1.42123	0.0231991
ENSG00000234750	processed_pseudogene	ENSG00000234750	0.177883	0.997097	0.856157	1.16124	0.970169
ENSG00000234769	unprocessed_pseudogene	WASH4P	0.365792	1.16009	0.986294	1.3645	0.0729256
ENSG00000234770	unitary_pseudogene	GULOP	0.367765	0.884713	0.729192	1.0734	0.214299
ENSG00000234773	transcribed_unprocessed_pseudogene	ENSG00000234773	0.239373	0.947881	0.789803	1.1376	0.565274
ENSG00000234782	processed_pseudogene	TPT1P9	0.475397	0.922563	0.775844	1.09703	0.361735
ENSG00000234797	processed_pseudogene	RPS3AP6	0.514484	1.18384	0.997412	1.40511	0.0535664
ENSG00000234805	processed_pseudogene	ENSG00000234805	0.700945	1.30078	1.14431	1.47865	5.78554e-05
ENSG00000234814	transcribed_unprocessed_pseudogene	SVIL2P	0.363601	1.06436	0.900884	1.2575	0.46349
ENSG00000234816	unprocessed_pseudogene	H2AC5P	0.461846	0.951681	0.792159	1.14333	0.596759
ENSG00000234825	processed_pseudogene	XRCC6P2	0.48295	1.09153	0.962243	1.23819	0.173325
ENSG00000234838	processed_pseudogene	PPIAP78	0.478313	1.18144	1.02646	1.35983	0.0201297
ENSG00000234851	processed_pseudogene	RPL23AP42	0.475522	1.26468	1.07283	1.49084	0.00515133
ENSG00000234882	processed_pseudogene	EIF3EP1	0.382737	1.21516	1.04026	1.41946	0.0139817
ENSG00000234889	processed_pseudogene	KPNB1P1	0.549454	1.08523	0.935266	1.25925	0.281045
ENSG00000234911	transcribed_unitary_pseudogene	TEX21P	0.330695	0.982573	0.825691	1.16926	0.842983
ENSG00000234937	processed_pseudogene	ENSG00000234937	0.520233	1.41257	1.20082	1.66166	3.06682e-05
ENSG00000234964	processed_pseudogene	FABP5P7	0.32617	1.36494	1.17631	1.58381	4.13455e-05
ENSG00000234969	processed_pseudogene	AARSD1P1	0.39867	1.0294	0.874439	1.21181	0.72779
ENSG00000234975	processed_pseudogene	FTH1P2	0.242464	1.3009	1.08558	1.55892	0.00437921
ENSG00000234981	processed_pseudogene	ENSG00000234981	0.509661	1.30025	1.08655	1.55597	0.00415527
ENSG00000234985	processed_pseudogene	ENSG00000234985	0.490964	1.18887	1.01108	1.39793	0.0363182
ENSG00000234996	transcribed_processed_pseudogene	ACTG1P25	0.514994	1.03388	0.859828	1.24316	0.723166
ENSG00000235008	processed_pseudogene	ENSG00000235008	0.463725	1.19115	1.04299	1.36035	0.00985119
ENSG00000235012	processed_pseudogene	JCADP1	0.599818	1.02022	0.863201	1.20581	0.814354
ENSG00000235018	processed_pseudogene	ENSG00000235018	0.410519	1.00154	0.818168	1.22601	0.988095
ENSG00000235028	processed_pseudogene	HMGN1P30	0.425742	1.34262	1.16309	1.54986	5.7506e-05
ENSG00000235036	processed_pseudogene	ENSG00000235036	0.42559	1.47373	1.2621	1.72085	9.43999e-07
ENSG00000235043	processed_pseudogene	TECRP1	0.384897	1.26384	1.06512	1.49965	0.00730326
ENSG00000235065	processed_pseudogene	RPL24P2	0.427403	1.14309	0.962123	1.35809	0.1283
ENSG00000235081	processed_pseudogene	ENSG00000235081	0.535752	1.1309	0.9693	1.31944	0.117906
ENSG00000235082	processed_pseudogene	SUMO1P3	0.428036	0.976104	0.81694	1.16628	0.789998
ENSG00000235084	processed_pseudogene	CHCHD2P6	0.473502	1.18756	0.986032	1.43027	0.0700302
ENSG00000235090	processed_pseudogene	RPL7L1P3	0.214631	0.894269	0.744884	1.07361	0.230796
ENSG00000235101	transcribed_processed_pseudogene	SETP9	0.421037	0.988501	0.831568	1.17505	0.895677
ENSG00000235105	processed_pseudogene	ENSG00000235105	0.332221	1.0552	0.896648	1.24179	0.517772
ENSG00000235124	processed_pseudogene	KRT8P17	0.396227	1.20826	1.04082	1.40264	0.0129326
ENSG00000235174	processed_pseudogene	RPL39P3	0.458947	1.16677	0.97732	1.39294	0.0879727
ENSG00000235175	processed_pseudogene	RPL26P37	0.402043	1.16249	1.0121	1.33523	0.0331615
ENSG00000235211	processed_pseudogene	TMSB10P2	0.359388	1.20493	1.05355	1.37806	0.0064972
ENSG00000235217	transcribed_processed_pseudogene	TSPY26P	0.229865	1.09898	0.935317	1.29129	0.251297
ENSG00000235238	processed_pseudogene	SUMO2P1	0.321785	1.30652	1.10882	1.53948	0.00140382
ENSG00000235241	processed_pseudogene	ENSG00000235241	0.328952	1.16399	0.965064	1.40392	0.112271
ENSG00000235275	processed_pseudogene	KRT18P16	0.514045	1.0662	0.885061	1.28442	0.499834
ENSG00000235286	processed_pseudogene	ENSG00000235286	0.32507	0.794761	0.653283	0.966877	0.0216334
ENSG00000235290	unprocessed_pseudogene	HLA-W	0.434015	0.951224	0.79966	1.13152	0.572287
ENSG00000235308	processed_pseudogene	ENSG00000235308	0.342993	1.06516	0.904338	1.25459	0.449705
ENSG00000235310	processed_pseudogene	GXYLT1P6	0.436029	1.14787	0.951237	1.38514	0.150295
ENSG00000235316	processed_pseudogene	DUSP8P5	0.216039	1.13995	0.959576	1.35423	0.136108
ENSG00000235330	transcribed_processed_pseudogene	RPL12P25	0.53231	1.31371	1.14319	1.50966	0.000119828
ENSG00000235347	processed_pseudogene	ENSG00000235347	0.316485	0.939201	0.771398	1.14351	0.532226
ENSG00000235363	processed_pseudogene	SNRPGP10	0.420386	1.25103	1.04188	1.50217	0.0164198
ENSG00000235374	transcribed_processed_pseudogene	SSR4P1	0.47927	1.02865	0.859431	1.2312	0.758033
ENSG00000235400	processed_pseudogene	ENSG00000235400	0.438865	1.20676	1.00479	1.44932	0.0443103
ENSG00000235438	transcribed_processed_pseudogene	ESRRAP2	0.415831	0.923693	0.773922	1.10245	0.379182
ENSG00000235447	processed_pseudogene	TRAPPC13P1	0.332444	0.912711	0.762036	1.09318	0.321109
ENSG00000235449	processed_pseudogene	ENSG00000235449	0.490321	1.1901	0.999938	1.41642	0.0500812
ENSG00000235454	processed_pseudogene	HAUS6P3	0.531793	1.18764	1.01525	1.3893	0.0316283
ENSG00000235459	processed_pseudogene	RPS26P31	0.499858	1.12817	0.962484	1.32237	0.136721
ENSG00000235489	processed_pseudogene	DBF4P1	0.496813	1.32267	1.12234	1.55875	0.000845773
ENSG00000235500	processed_pseudogene	SNX19P2	0.365249	0.984642	0.828671	1.16997	0.860378
ENSG00000235505	transcribed_unprocessed_pseudogene	CASP4LP	0.433888	0.944218	0.77899	1.14449	0.558654
ENSG00000235508	processed_pseudogene	RPS2P7	0.465354	1.17854	1.00613	1.38049	0.0417859
ENSG00000235510	unprocessed_pseudogene	ENSG00000235510	0.539749	0.906588	0.75262	1.09205	0.301758
ENSG00000235525	processed_pseudogene	FTLP1	0.355789	1.21444	1.07284	1.37473	0.00212964
ENSG00000235552	transcribed_processed_pseudogene	RPL6P27	0.394449	1.30608	1.10463	1.54427	0.00178259
ENSG00000235554	processed_pseudogene	SRSF6P2	0.261378	1.13799	0.954468	1.35679	0.149698
ENSG00000235574	processed_pseudogene	ENSG00000235574	0.36397	0.901339	0.749789	1.08352	0.268762
ENSG00000235587	processed_pseudogene	GAPDHP65	0.322519	1.48317	1.27519	1.72507	3.1636e-07
ENSG00000235595	processed_pseudogene	GAPDHP23	0.342654	0.991557	0.835989	1.17607	0.922429
ENSG00000235602	processed_pseudogene	POU5F1P3	0.386966	0.999648	0.845349	1.18211	0.996714
ENSG00000235618	transcribed_unprocessed_pseudogene	FAM21EP	0.494866	1.08483	0.928944	1.26688	0.303597
ENSG00000235636	processed_pseudogene	NUS1P1	0.278669	1.16235	0.979618	1.37918	0.0847096
ENSG00000235651	processed_pseudogene	G3BP1P1	0.474663	1.18428	1.04442	1.34288	0.00834778
ENSG00000235655	processed_pseudogene	H3P6	0.495489	1.31778	1.09806	1.58147	0.00302635
ENSG00000235674	processed_pseudogene	LDHAP2	0.45558	1.10717	0.947039	1.29437	0.201507
ENSG00000235677	processed_pseudogene	NPM1P26	0.222153	1.01346	0.856015	1.19987	0.87663
ENSG00000235681	processed_pseudogene	ENSG00000235681	0.228454	1.10587	0.927354	1.31875	0.26258
ENSG00000235683	processed_pseudogene	ENSG00000235683	0.431539	1.03445	0.890273	1.20197	0.658323
ENSG00000235687	transcribed_unprocessed_pseudogene	LINC00993	0.444373	1.10751	0.975312	1.25763	0.115368
ENSG00000235713	unprocessed_pseudogene	ENSG00000235713	0.393246	0.895071	0.740012	1.08262	0.253418
ENSG00000235734	processed_pseudogene	HMGN1P36	0.419515	1.30472	1.08509	1.5688	0.00467947
ENSG00000235748	processed_pseudogene	SEPTIN14P12	0.674756	1.27894	1.11489	1.46712	0.00044333
ENSG00000235776	processed_pseudogene	ENSG00000235776	0.421051	1.10744	0.939573	1.30529	0.223693
ENSG00000235784	processed_pseudogene	HNRNPA1P29	0.464372	1.14197	0.992238	1.31429	0.0641278
ENSG00000235821	processed_pseudogene	IFITM4P	0.569304	1.09581	0.930376	1.29065	0.273213
ENSG00000235832	processed_pseudogene	CNN2P3	0.376765	1.16848	1.00632	1.35677	0.0410871
ENSG00000235847	processed_pseudogene	LDHAP7	0.390844	1.30282	1.09366	1.55197	0.0030495
ENSG00000235859	processed_pseudogene	ENSG00000235859	0.445249	1.26061	1.03267	1.53887	0.0228566
ENSG00000235876	processed_pseudogene	FEM1AP4	0.305641	1.00995	0.809319	1.26031	0.930205
ENSG00000235907	processed_pseudogene	ENSG00000235907	0.484568	1.16567	1.01205	1.34262	0.0335009
ENSG00000235916	processed_pseudogene	MRPS18CP7	0.506007	1.0891	0.942151	1.25896	0.248439
ENSG00000235929	processed_pseudogene	TPT1P14	0.484425	0.972404	0.806518	1.17241	0.769345
ENSG00000235944	transcribed_unprocessed_pseudogene	ZNF815P	0.500979	1.22333	1.04594	1.4308	0.0116719
ENSG00000235957	processed_pseudogene	COX7CP1	0.487332	1.17799	0.994354	1.39554	0.0581612
ENSG00000235990	processed_pseudogene	RPL23AP20	0.529893	1.07988	0.910959	1.28013	0.3759
ENSG00000236015	processed_pseudogene	ENSG00000236015	0.322841	1.26844	1.0645	1.51145	0.00784142
ENSG00000236047	processed_pseudogene	RPL13AP12	0.487099	1.13014	0.968817	1.31833	0.119509
ENSG00000236056	processed_pseudogene	GAPDHP14	0.393272	1.27915	1.10896	1.47546	0.000725731
ENSG00000236058	processed_pseudogene	RPL17P36	0.389572	1.16228	0.986863	1.36888	0.0716169
ENSG00000236060	processed_pseudogene	HSPB1P1	0.270954	1.28405	1.10323	1.4945	0.00124392
ENSG00000236086	processed_pseudogene	HMGN2P28	0.318077	1.06397	0.898745	1.25956	0.471456
ENSG00000236090	processed_pseudogene	LDHAP3	0.361649	1.19887	1.00924	1.42414	0.038959
ENSG00000236114	unprocessed_pseudogene	ENSG00000236114	0.473484	0.864643	0.728288	1.02653	0.0967187
ENSG00000236123	unprocessed_pseudogene	CEACAMP11	0.52722	0.92388	0.745978	1.14421	0.46814
ENSG00000236136	processed_pseudogene	ADORA2BP1	0.45047	0.859152	0.720513	1.02447	0.0908863
ENSG00000236146	processed_pseudogene	ENSG00000236146	0.567954	1.0659	0.912048	1.24571	0.422298
ENSG00000236155	transcribed_unprocessed_pseudogene	ZPLD2P	0.578981	1.06093	0.894534	1.25827	0.496827
ENSG00000236165	processed_pseudogene	PRADC1P1	0.498981	0.985399	0.823494	1.17914	0.872401
ENSG00000236182	processed_pseudogene	ENSG00000236182	0.512782	0.965374	0.803611	1.1597	0.706467
ENSG00000236184	processed_pseudogene	TCEA1P4	0.355174	1.1484	0.967958	1.36249	0.112612
ENSG00000236281	processed_pseudogene	NDUFB9P2	0.385992	1.15271	0.996049	1.33402	0.05654
ENSG00000236296	transcribed_processed_pseudogene	GUSBP5	0.401126	1.33855	1.15014	1.55782	0.000165074
ENSG00000236297	transcribed_processed_pseudogene	ENSG00000236297	0.299302	1.20516	1.04666	1.38767	0.00949257
ENSG00000236307	processed_pseudogene	EEF1E1P1	0.381821	1.27284	1.06785	1.51718	0.00708885
ENSG00000236317	processed_pseudogene	ENSG00000236317	0.439142	1.08402	0.916834	1.28169	0.34518
ENSG00000236319	transcribed_processed_pseudogene	ENSG00000236319	0.33878	0.924225	0.761667	1.12148	0.424648
ENSG00000236349	processed_pseudogene	SUCLG2P2	0.36679	0.982693	0.820622	1.17677	0.849425
ENSG00000236360	processed_pseudogene	RRAS2P1	0.418518	1.06424	0.890784	1.27147	0.492782
ENSG00000236397	unprocessed_pseudogene	DDX11L2	0.438058	1.216	1.03313	1.43123	0.018674
ENSG00000236411	processed_pseudogene	NDUFAF4P3	0.369951	1.06216	0.899793	1.25383	0.47617
ENSG00000236417	unprocessed_pseudogene	CTSLP1	0.417421	0.773101	0.623054	0.959282	0.0194101
ENSG00000236431	processed_pseudogene	ENSG00000236431	0.374945	1.19321	1.01242	1.40628	0.035102
ENSG00000236438	transcribed_unprocessed_pseudogene	FAM157A	0.513602	1.1805	1.00239	1.39025	0.0467444
ENSG00000236439	processed_pseudogene	ENSG00000236439	0.392148	1.25718	1.06163	1.48874	0.00797119
ENSG00000236456	processed_pseudogene	ENSG00000236456	0.398133	1.43625	1.19723	1.72299	9.68846e-05
ENSG00000236459	processed_pseudogene	HNRNPA1P22	0.310922	0.766241	0.615629	0.9537	0.0171016
ENSG00000236480	processed_pseudogene	PKMP1	0.409694	1.25216	1.09352	1.43381	0.00113981
ENSG00000236489	processed_pseudogene	ENSG00000236489	0.249248	0.981235	0.824433	1.16786	0.831138
ENSG00000236496	processed_pseudogene	GPS2P1	0.514876	1.00429	0.835908	1.20658	0.96355
ENSG00000236512	processed_pseudogene	ENSG00000236512	0.448861	1.11913	0.971488	1.28921	0.118939
ENSG00000236527	processed_pseudogene	ARF4P2	0.464343	1.28626	1.1062	1.49562	0.001069
ENSG00000236534	processed_pseudogene	H3P36	0.447152	1.13964	0.956863	1.35732	0.142768
ENSG00000236542	processed_pseudogene	MED28P7	0.542224	1.28093	1.08915	1.50647	0.00277205
ENSG00000236552	processed_pseudogene	RPL13AP5	0.432741	1.27936	1.07892	1.51703	0.00460089
ENSG00000236554	processed_pseudogene	ASNSP3	0.405426	1.05948	0.896788	1.25169	0.496954
ENSG00000236562	processed_pseudogene	IFITM3P1	0.423838	1.27108	1.0674	1.51364	0.00710456
ENSG00000236567	processed_pseudogene	TCF3P1	0.405634	1.07277	0.914159	1.2589	0.389511
ENSG00000236577	processed_pseudogene	SNRPGP14	0.401903	1.09354	0.915647	1.30598	0.323589
ENSG00000236603	processed_pseudogene	RANP1	0.45347	1.54796	1.31237	1.82584	2.13739e-07
ENSG00000236607	processed_pseudogene	EEF1DP8	0.611968	0.930307	0.769883	1.12416	0.454427
ENSG00000236654	processed_pseudogene	ENSG00000236654	0.521799	1.07572	0.894497	1.29365	0.438087
ENSG00000236670	processed_pseudogene	KRT18P5	0.668548	1.3356	1.1471	1.55506	0.000192992
ENSG00000236675	unprocessed_pseudogene	MTX1P1	0.248106	1.49149	1.21249	1.8347	0.000154712
ENSG00000236680	processed_pseudogene	ENSG00000236680	0.43969	0.928381	0.755393	1.14098	0.479977
ENSG00000236683	processed_pseudogene	HMGA1P1	0.423086	1.20545	1.05087	1.38277	0.00761799
ENSG00000236686	processed_pseudogene	BZW1P1	0.450849	1.08791	0.957282	1.23636	0.196695
ENSG00000236698	processed_pseudogene	EIF1AXP1	0.248953	1.0396	0.873229	1.23766	0.662513
ENSG00000236722	processed_pseudogene	ENSG00000236722	0.20093	0.99581	0.842194	1.17745	0.960828
ENSG00000236735	processed_pseudogene	RPL31P63	0.438129	1.10154	0.920172	1.31866	0.292065
ENSG00000236762	processed_pseudogene	RPL19P16	0.51637	1.18305	1.01271	1.38205	0.0340756
ENSG00000236763	processed_pseudogene	TRMT112P4	0.439058	0.820016	0.677276	0.99284	0.0419915
ENSG00000236773	processed_pseudogene	ENSG00000236773	0.504397	1.29693	1.09055	1.54237	0.00327953
ENSG00000236783	processed_pseudogene	RPS15AP27	0.736695	1.08306	0.922164	1.27203	0.330848
ENSG00000236794	processed_pseudogene	BCRP8	0.531391	0.986236	0.828941	1.17338	0.875757
ENSG00000236796	unprocessed_pseudogene	ENSG00000236796	0.254753	1.1612	0.978837	1.37753	0.0864257
ENSG00000236797	transcribed_processed_pseudogene	SPA17P1	0.411942	0.891827	0.74226	1.07153	0.221595
ENSG00000236801	processed_pseudogene	RPL24P8	0.443245	1.1468	0.969655	1.3563	0.109598
ENSG00000236806	processed_pseudogene	RPL7AP15	0.156008	0.945884	0.776416	1.15234	0.580737
ENSG00000236809	unprocessed_pseudogene	SNX25P1	0.405234	1.33368	1.13551	1.56643	0.000450828
ENSG00000236811	processed_pseudogene	GAPDHP2	0.415633	1.10448	0.921374	1.32398	0.282588
ENSG00000236816	transcribed_unprocessed_pseudogene	ANKRD20A7P	0.411742	0.555581	0.407354	0.757745	0.000205639
ENSG00000236829	transcribed_processed_pseudogene	ENSG00000236829	0.373177	1.24101	1.05012	1.46661	0.0112835
ENSG00000236857	processed_pseudogene	RAP1BP1	0.313865	1.00097	0.859365	1.16592	0.990018
ENSG00000236862	processed_pseudogene	RPS20P24	0.485807	1.07156	0.910486	1.26113	0.405627
ENSG00000236876	processed_pseudogene	TMSB4XP1	0.500897	1.25687	1.06997	1.47643	0.00538136
ENSG00000236887	processed_pseudogene	ENSG00000236887	0.501534	1.18408	1.01506	1.38126	0.0315438
ENSG00000236890	processed_pseudogene	ENSG00000236890	0.43009	0.960055	0.804165	1.14616	0.652043
ENSG00000236893	processed_pseudogene	ASS1P7	0.468913	0.896573	0.720456	1.11574	0.327859
ENSG00000236937	processed_pseudogene	PTGES3P4	0.521354	0.919245	0.759209	1.11302	0.388244
ENSG00000236942	processed_pseudogene	ENSG00000236942	0.348601	0.996398	0.838882	1.18349	0.967214
ENSG00000236946	transcribed_processed_pseudogene	HNRNPA1P70	0.476538	0.956246	0.795023	1.15016	0.634854
ENSG00000236969	unprocessed_pseudogene	GGT8P	0.372428	1.19416	1.065	1.33899	0.00237911
ENSG00000236972	processed_pseudogene	FABP5P1	0.305103	1.3011	1.13001	1.49809	0.000253021
ENSG00000236993	processed_pseudogene	GAPDHP21	0.434233	1.04945	0.886433	1.24244	0.575231
ENSG00000237004	transcribed_processed_pseudogene	ZNRF2P1	0.333426	1.11204	0.940956	1.31423	0.212787
ENSG00000237007	processed_pseudogene	KRT18P52	0.443125	1.04398	0.885887	1.23029	0.607444
ENSG00000237008	processed_pseudogene	LAPTM4BP1	0.495229	1.14782	0.999514	1.31814	0.0508104
ENSG00000237032	processed_pseudogene	RPSAP7	0.490568	1.01311	0.841786	1.2193	0.890392
ENSG00000237039	processed_pseudogene	RPS28P4	0.350957	1.07684	0.911871	1.27166	0.382892
ENSG00000237065	transcribed_processed_pseudogene	NANOGP4	0.309252	0.963535	0.807665	1.14949	0.679912
ENSG00000237082	processed_pseudogene	COX5BP6	0.447839	1.38412	1.16647	1.64238	0.000196091
ENSG00000237094	transcribed_unprocessed_pseudogene	ENSG00000237094	0.349185	1.04249	0.881904	1.23231	0.625888
ENSG00000237111	IG_J_pseudogene	IGHJ3P	0.546556	0.958375	0.799855	1.14831	0.644883
ENSG00000237115	processed_pseudogene	ENSG00000237115	0.531815	1.19843	1.00395	1.43059	0.0451108
ENSG00000237118	transcribed_processed_pseudogene	CYP2F2P	0.410201	1.03575	0.865467	1.23955	0.70147
ENSG00000237135	processed_pseudogene	DDX10P1	0.344325	1.06606	0.927981	1.22469	0.366057
ENSG00000237158	processed_pseudogene	ENSG00000237158	0.358875	0.892337	0.746534	1.06662	0.210773
ENSG00000237161	processed_pseudogene	ENSG00000237161	0.494791	0.931013	0.772143	1.12257	0.453981
ENSG00000237169	processed_pseudogene	RPL12P27	0.422347	1.03918	0.876501	1.23206	0.658164
ENSG00000237176	processed_pseudogene	ENSG00000237176	0.523033	1.20542	1.03228	1.4076	0.0181956
ENSG00000237178	processed_pseudogene	H3P7	0.457449	1.05073	0.89459	1.23413	0.546572
ENSG00000237211	processed_pseudogene	SETP4	0.54775	0.962175	0.824235	1.1232	0.625267
ENSG00000237214	processed_pseudogene	ENSG00000237214	0.31235	1.22912	1.05866	1.42702	0.00676202
ENSG00000237217	processed_pseudogene	ENSG00000237217	0.46962	1.26573	1.08651	1.47452	0.00248543
ENSG00000237223	transcribed_unprocessed_pseudogene	SULT1C2P1	0.565518	1.13645	0.980823	1.31676	0.0887049
ENSG00000237252	processed_pseudogene	MMADHCP1	0.581771	1.0699	0.907261	1.26169	0.421922
ENSG00000237263	processed_pseudogene	MAPK6P3	0.384604	1.17333	1.03112	1.33516	0.0153112
ENSG00000237264	processed_pseudogene	FTH1P11	0.215421	1.32394	1.11867	1.56688	0.00109627
ENSG00000237268	transcribed_unprocessed_pseudogene	ENSG00000237268	0.217797	1.07511	0.93623	1.2346	0.304768
ENSG00000237276	transcribed_unprocessed_pseudogene	ANO7L1	0.458941	1.03533	0.869088	1.23337	0.697429
ENSG00000237279	processed_pseudogene	H3P2	0.640143	1.07117	0.905231	1.26752	0.423389
ENSG00000237294	processed_pseudogene	EIF4BP9	0.455446	1.02503	0.865318	1.21422	0.774846
ENSG00000237296	transcribed_unprocessed_pseudogene	SMG1P1	0.338863	0.986026	0.826002	1.17705	0.876232
ENSG00000237347	processed_pseudogene	ENSG00000237347	0.483753	1.10523	0.955655	1.27822	0.177465
ENSG00000237350	processed_pseudogene	CDC42P6	0.362646	1.30393	1.10086	1.54446	0.00212308
ENSG00000237398	unprocessed_pseudogene	HLA-DPA3	0.443528	1.03483	0.874759	1.22419	0.689665
ENSG00000237417	processed_pseudogene	XRCC6P1	0.450743	1.0994	0.930273	1.29928	0.266172
ENSG00000237418	processed_pseudogene	ENSG00000237418	0.269189	1.21197	1.03744	1.41587	0.0153807
ENSG00000237437	processed_pseudogene	ASS1P12	0.28591	1.00857	0.84475	1.20416	0.92483
ENSG00000237438	transcribed_unprocessed_pseudogene	CECR7	0.405897	1.38605	1.20668	1.59209	3.8958e-06
ENSG00000237470	unprocessed_pseudogene	DCLRE1CP1	0.445641	1.02796	0.855523	1.23515	0.768511
ENSG00000237472	processed_pseudogene	ENSG00000237472	0.689054	1.08543	0.925139	1.27348	0.314655
ENSG00000237487	processed_pseudogene	VN1R48P	0.46898	1.01741	0.867072	1.19381	0.832441
ENSG00000237493	processed_pseudogene	ENSG00000237493	0.473966	1.14224	0.955544	1.36541	0.144139
ENSG00000237506	processed_pseudogene	RPSAP15	0.402705	1.47512	1.25108	1.73928	3.74375e-06
ENSG00000237514	processed_pseudogene	PTP4A1P7	0.438544	0.845407	0.687561	1.03949	0.111236
ENSG00000237517	transcribed_unprocessed_pseudogene	DGCR5	0.625267	0.958168	0.7959	1.15352	0.651718
ENSG00000237522	processed_pseudogene	NONOP2	0.233857	0.976367	0.827479	1.15205	0.776939
ENSG00000237550	transcribed_processed_pseudogene	ENSG00000237550	0.48624	1.03733	0.861454	1.24911	0.699029
ENSG00000237557	processed_pseudogene	YWHABP1	0.508869	1.02035	0.852993	1.22053	0.825593
ENSG00000237558	unprocessed_pseudogene	CDY7P	0.588946	0.830823	0.672187	1.0269	0.0864495
ENSG00000237575	transcribed_unprocessed_pseudogene	PYY2	0.401234	1.17056	1.00431	1.36434	0.0439091
ENSG00000237592	IG_V_pseudogene	IGKV1OR10-1	0.480702	0.792987	0.592349	1.06158	0.119132
ENSG00000237629	processed_pseudogene	UQCRHP2	0.465217	1.20234	1.06088	1.36267	0.00391059
ENSG00000237636	unprocessed_pseudogene	ANKRD26P3	0.476109	1.00872	0.850885	1.19584	0.920319
ENSG00000237641	processed_pseudogene	RPL28P2	0.309794	0.983468	0.82721	1.16924	0.850223
ENSG00000237650	unprocessed_pseudogene	OR11Q1P	0.570251	1.06627	0.913927	1.24401	0.414644
ENSG00000237653	processed_pseudogene	ENSG00000237653	0.412873	1.1989	1.07433	1.3379	0.00119112
ENSG00000237668	processed_pseudogene	RPS15AP38	0.368006	1.05283	0.885952	1.25113	0.55878
ENSG00000237669	unprocessed_pseudogene	ENSG00000237669	0.267627	1.05742	0.892744	1.25246	0.518037
[truncated: 1,468 more rows]
